# Supplementary material for: TYK2 correlates with immune infiltration: A prognostic marker for head and neck squamous cell carcinoma
Source: Front Genet. 2022 Dec 1;13:1081519. doi: 10.3389/fgene.2022.1081519 (PMC9752815; doi:10.3389/fgene.2022.1081519)
Supplement: Supplementary file 1 [file Table2.xlsx]

## Sheet: Supplement table 2
Characteristics	HR(95% CI) Univariate analysis	P value Univariate analysis	HR(95% CI) Multivariate analysis	P value Multivariate analysis
Age
<=60	Reference
>60	1.252 (0.956-1.639)	0.102	1.217 (0.912-1.624)	0.182
Gender
Female	Reference
Male	0.764 (0.574-1.018)	0.066	0.827 (0.609-1.123)	0.223
Clinical stage
Stage I&Stage II	Reference
Stage III&Stage IV	1.217 (0.878-1.688)	0.238	0.878 (0.488-1.579)	0.665
T stage
T1&T2	Reference
T3&T4	1.245 (0.932-1.661)	0.137	1.331 (0.816-2.171)	0.251
N stage
N0&N1	Reference
N2&N3	1.384 (1.040-1.842)	0.026	1.582 (1.148-2.179)	0.005
Histologic grade
G1&G2	Reference
G3&G4	0.939 (0.688-1.282)	0.692	1.068 (0.765-1.490)	0.699
TYK2
Low	Reference
High	0.615 (0.469-0.807)	<0.001	0.641 (0.475-0.866)	0.004
