# Supplementary material for: TYK2 correlates with immune infiltration: A prognostic marker for head and neck squamous cell carcinoma
Source: Front Genet. 2022 Dec 1;13:1081519. doi: 10.3389/fgene.2022.1081519 (PMC9752815; doi:10.3389/fgene.2022.1081519)
Supplement: Supplementary file 2 [file Table3.xlsx]

## Sheet: Supplement table 3
id	futime	fustat	ADORA2A	AKAP5	AKNA	AMY2B	ARHGAP15	ARHGAP30	ARHGAP33	ARHGAP4	ARHGAP9	ARL4D	ATP2A3	ATXN7L2	BATF	BCL2L14	BIN2	BRICD5	BTLA	C11orf21	C16orf72	C19orf57	C19orf71	C9orf139	CARD8	CAV2	CCDC130	CCDC146	CCDC18	CCDC30	CD19	CD2	CD22	CD247	CD27	CD3E	CD3G	CD5	CD6	CD79A	CD79B	CD8A	CDK3	CIC	CLEC2D	CLK4	CORO1A	CORO1C	CUL9
TCGA-CN-6016	3.95342	0	0.0305835	0.446281	2.81679	0.0391285	0.447163	4.85119	0.344797	3.04012	2.03669	25.4336	3.3487	0.497203	5.40238	0.232936	1.5487	0.255048	0.0743285	0.104708	3.34078	2.56664	2.25596	0.0513974	0.803524	4.82454	8.05459	0.731629	0.19513	0.0637601	0.0202724	6.40473	0.273647	5.70838	2.20873	8.01317	0.830967	2.40013	0.977777	0.292527	0.616521	1.24012	0	16.195	0.460818	0.783734	10.0793	28.587	2.84116
TCGA-CN-6024	0.923288	1	0.0485128	0.110776	1.07454	0.041966	0.0429884	1.32922	1.51172	0.901412	0.245264	17.0927	1.45137	0.862404	0.962349	0.0180871	0.382756	0.621437	0.0400156	0.0220198	7.71838	1.1991	4.38984	0.0074117	0.640868	14.7329	8.6282	1.20322	0.610607	0.0314959	0.0204635	0.671843	0.0210173	0.142107	0.18361	0.559187	0.0385656	0.30428	0.14898	0.20916	0.115576	0.117039	0.123076	15.6251	0.590092	0.980152	2.08801	35.2093	1.5351
TCGA-BB-4224	0.761644	0	0.00469781	1.25603	2.06437	0.249806	0.277292	3.59028	5.54237	2.27338	0.94513	50.7844	0.931599	1.3403	1.40699	0.20037	0.84981	3.96227	0.0639369	0.051602	3.2621	3.41122	1.57817	0.106582	1.32874	14.7635	13.2471	2.6694	3.40596	0.135656	0.71206	2.01789	0.191894	0.170904	0.419104	1.46834	0.189995	0.0978474	0.314082	0.380066	0.189403	0.639613	0.808455	6.50441	2.76059	3.43793	4.3189	26.9323	2.03234
TCGA-CV-A468	1.27123	1	0.0745175	0.643316	5.30332	0.575602	1.26439	9.74458	1.02567	8.96293	5.07854	88.5151	5.90484	1.32179	12.5831	0.32598	3.31931	1.03001	0.411306	0.168665	3.93247	1.40495	2.50332	0.225416	1.57914	15.8948	6.97277	1.6264	0.787647	0.0339353	0.822141	30.0728	0.514074	5.45797	11.5526	22.6246	4.18666	5.80088	4.7338	12.0851	2.95427	13.2696	0.26572	8.46676	3.1109	1.95841	22.1729	25.0331	2.25627
TCGA-CV-6962	0.345205	1	0.00440705	0.0910163	1.37183	0.0148008	0.155123	1.47786	0.50237	2.41416	0.320774	9.44572	0.97045	1.03837	0.867371	0.0361478	0.728091	0.487918	0.0449848	0.0220038	3.79469	1.06349	1.20633	0.00370316	0.508892	7.84934	6.3533	0.248761	0.259155	0.0424202	0.0817946	0.528279	0.0360034	2.24915	0.249005	0.448325	0.0915268	0.292585	0.365978	0.184419	0.293173	0.406797	0.122987	7.17819	0.204523	1.13802	2.09029	66.308	0.956292
TCGA-BA-A4IH	1.70411	0	0.17525	0.613162	3.53513	0.648377	0.506912	2.59777	5.08371	9.37236	1.60802	10.5845	6.71865	1.72648	5.74251	1.05529	1.16653	0.886229	0.266631	0.0768289	3.01775	6.49223	1.86138	0.104159	2.3819	6.76427	8.24314	1.26668	2.65353	0.509644	0.277663	9.31883	0.0756591	1.31064	2.97437	5.68427	1.35026	1.63589	1.46195	7.262	1.23217	6.20924	0.347913	14.4716	2.27219	4.51454	8.0653	15.604	4.30836
TCGA-CV-7099	0.665753	1	0.0416022	0.35993	2.88948	0.0675305	0.389743	5.09123	0.6301	2.59469	1.97336	56.3678	2.69768	0.830182	5.51794	0.795072	1.30067	0.318226	0.132114	0.120474	4.53704	1.25832	2.19989	0.027966	0.917599	22.2518	4.4203	0.845382	0.845404	0.0452113	0.167296	6.73234	0.263399	1.56536	2.2145	5.64287	1.07773	1.60303	1.4434	1.43914	0.40255	5.15538	0.0677242	10.7044	0.772272	0.733063	9.84102	31.6697	2.3921
TCGA-MZ-A6I9	1.33973	1	0.217999	0.0865287	2.23609	0.254891	0.582384	4.23581	2.71479	32.1325	1.88586	16.86	7.03412	2.12366	4.91234	0.0715233	0.977639	3.58859	0.153842	0.0725623	3.69274	13.473	2.77264	0.105837	1.14079	3.24368	10.7245	1.12114	0.775291	0.0676887	2.60745	5.08118	0.982815	1.09771	10.1851	3.12117	0.481869	1.0973	1.36372	32.8813	7.31449	1.36945	0.935079	9.67277	0.706577	1.54318	11.7472	23.4037	5.36375
TCGA-CV-A45U	2.95616	1	0.07981	0.626454	2.98309	0.131226	0.351153	4.06822	3.31621	8.05872	2.67202	27.7139	3.10102	1.03537	4.43914	0.405048	1.07445	0.89364	0.0905175	0.159392	3.86025	0.55556	2.14117	0.0880199	1.74577	8.95675	7.80446	1.82545	1.4592	0.165723	0.246878	10.1026	0.139231	1.42062	3.1892	6.98644	1.9683	1.87659	1.8149	1.71162	0.673711	4.93815	0.556811	16.974	1.62343	3.75861	6.01994	23.7874	2.99789
TCGA-CV-7261	4.14247	0	0.0519289	0.176811	2.05599	0.0813864	0.314951	3.91275	0.778226	1.81838	0.853624	22.8814	3.05774	0.649218	2.8217	0.166114	1.21629	0.689904	0.106012	0.0674111	4.88693	0.737133	3.87664	0.0174539	0.736067	22.4308	6.93311	2.16419	0.676445	0.0580462	0.281108	2.03602	0.208581	0.57754	2.79507	2.24322	0.53356	1.08159	0.712636	15.3561	0.952603	1.1564	0.217375	9.18746	0.491373	1.27224	4.06331	54.1811	2.52733
TCGA-CN-A63W	1.03288	1	0.0243919	0.229184	2.26881	0.109225	0.125483	2.05331	0.920346	10.1328	0.841154	32.0191	3.22469	1.46284	2.50469	0.180062	0.433585	1.30933	0	0.125844	5.38165	1.49595	1.84621	0.01708	1.07204	21.0304	7.99974	3.5568	1.1378	0.07195	0.037726	1.97971	0.182664	0.959198	0.519838	2.37347	0.373267	0.407491	0.449177	0.294872	0.278634	1.54792	0.38762	11.0455	0.561089	1.96186	4.33582	39.3683	1.19242
TCGA-H7-7774	1.11507	0	0.016527	0.119924	1.95584	0.0185016	0.300711	3.33626	0.432123	0.919003	1.01372	29.9631	1.53615	0.434436	4.22858	0.25214	0.732725	0.106458	0.314905	0.0759157	3.45201	0.840958	0.7814	0.0444395	0.299127	13.4073	2.66127	0.379373	0.425653	0.0318162	0.0920222	6.62023	0.164271	0.834872	3.53861	6.26702	1.25011	1.85884	1.02818	1.44774	0.613019	4.17999	0.0230608	4.76924	0.474138	0.423273	4.8342	39.0834	2.05218
TCGA-CV-7435	12.8219	1	0.0214765	0.337651	3.01699	0.0661167	0.486521	4.45454	0.485066	2.5848	0.919187	6.15423	4.55067	0.53069	5.4827	0.0763343	1.30248	0.16572	0.121789	0.0464659	6.5196	0.293135	2.07091	0.0511312	0.878892	7.06652	2.87735	0.929402	0.663433	0.0388994	0.232518	5.54215	0.216879	0.96361	3.29974	4.48039	0.852934	1.92441	0.911896	8.14833	1.04627	1.41247	0.0166484	16.104	0.543646	0.515183	7.17918	45.6091	1.426
TCGA-CN-6020	0.561644	1	0.0384798	0.124097	2.98479	0.0430772	0.338033	4.35084	0.497602	1.75418	1.02102	16.0812	2.14566	0.613339	4.93916	0.0876727	0.89413	0.206556	0.150324	0.0426942	7.73218	0.275446	1.30332	0.0179632	0.553338	20.3941	3.72966	0.772278	0.464653	0.0398267	0.112418	4.11079	0.264878	0.879923	2.05973	3.75692	0.504731	1.45823	0.779317	3.84071	0.999792	0.636385	0.0994305	14.4245	0.391685	1.09727	5.22987	43.1304	2.11013
TCGA-CN-4735	4.7589	0	0.0648421	0.554962	5.74491	0.0629107	0.634382	7.49146	2.51897	12.9445	1.52018	3.9242	4.7779	1.64557	8.23047	2.49616	2.30072	1.26174	0.23043	0.107916	5.45878	0.665547	1.26395	0.134398	1.51432	7.22561	12.1623	2.04964	1.26779	0.19194	0.548246	12.0369	0.17069	1.60407	5.38624	6.44336	1.51676	2.65046	2.18431	11.6134	1.49013	3.18219	0.37196	13.8758	2.12337	4.48563	18.5237	31.062	1.96036
TCGA-P3-A6T3	1.58082	1	0.00998605	0.0836092	0.485821	0.0251531	0.0702995	0.719356	0.378117	0.300154	0.232756	35.8064	0.561891	0.424157	0.726342	0.00409541	0.161847	0.291472	0.0169887	0.00498589	7.29289	0.16356	1.61522	0.0209777	0.534447	28.7798	5.36213	1.84603	0.57236	0.0263557	0.00772252	0.423952	0.0169961	0.119366	0.222721	0.419598	0.0654924	0.103996	0.0983889	0.167152	0.0603916	0.195877	0.0696697	8.71918	0.231717	0.742421	1.28511	41.9869	1.37566
TCGA-BA-A6DI	0.920548	1	0.0183728	0.0881951	1.35021	0.261213	0.125361	2.20585	0.74987	1.20664	0.877508	45.3622	6.0329	0.727379	2.94	0.868027	0.545601	0.517774	0.0500107	0.16145	6.98407	1.21976	1.21157	0.0247014	1.00237	49.6661	5.35791	1.62475	0.716627	0.0969813	0.125033	1.9179	0.132586	0.435412	1.49704	1.61443	0.297225	0.664899	0.470655	5.80215	0.733337	1.16171	0.341819	8.31556	0.830502	1.94052	3.02709	32.0887	2.56435
TCGA-BA-4075	0.775342	1	0.00994044	0.116518	0.412831	0.0445123	0.465626	0.613187	0.364504	0.705875	0.475579	35.8497	0.770961	0.302723	0.97821	0.0652273	0.800344	0.35017	0.0845555	0.0347418	5.23268	0.265929	1.11312	0.0250583	0.677099	67.1391	3.93864	0.36939	0.295972	0.0293219	0	0.856443	0.0710574	0.170482	0.221703	0.403026	0.0543278	0.0905811	0.125922	0.124791	0.430829	0.143369	0.0577929	3.29482	0.341494	1.32289	5.63038	48.7567	0.670232
TCGA-KU-A6H8	0.89589	1	0.029749	0.124538	2.51609	0.724347	0.373208	5.07013	1.33591	3.23766	2.38835	45.5127	2.79285	0.957624	2.01532	0.195207	1.41535	0.628777	0.129337	0.401037	3.85278	0.768781	1.72732	0.116655	1.7385	5.385	5.62645	1.73052	0.786114	0.0585015	0.260732	9.2123	0.243035	1.62338	2.31487	7.18571	1.30612	1.09725	0.833956	1.79817	1.42928	5.84099	0.322855	6.76855	0.938325	2.63674	9.10371	11.5915	2.6863
TCGA-HL-7533	2.89589	0	0.0505382	0.843709	3.53266	0.059148	0.445344	5.08235	1.39904	11.6345	2.29202	13.3129	3.95179	1.88519	4.34429	0.324086	1.45563	1.14679	0.187588	0.169749	3.44026	5.02175	4.68744	0.0733509	0.967162	17.3562	9.18649	0.963861	1.47739	0.0456499	0.255815	13.9175	0.168902	2.87961	4.11244	8.39255	1.63716	1.51913	1.39034	1.6406	0.731671	7.85625	0.267114	14.1022	1.34852	1.12075	11.5799	33.3497	2.84459
TCGA-CQ-A4CB	2.44658	0	0.0996362	0.111229	2.5537	0.117117	0.364197	3.98057	1.02855	3.50766	1.70304	19.6707	4.90323	0.986146	4.56142	0.126673	1.18248	1.08305	0.169506	0.338279	7.94233	0.505899	2.60334	0.0879085	1.29434	23.9077	7.36506	1.46226	1.67614	0.0603274	0.423785	4.55347	0.627442	0.745656	1.67406	2.36504	0.451972	1.04411	0.708212	2.07081	1.66708	0.92545	0.382323	12.1715	0.984836	2.24071	7.07155	49.6028	1.80396
TCGA-CV-A45Y	7.40548	1	0.0776767	0.489316	4.10596	0.347829	1.04859	9.5418	2.09643	8.67195	4.64648	21.4458	10.412	1.12052	14.457	0.373173	3.29528	2.04385	0.364978	0.249318	4.84335	2.7505	2.89939	0.312365	1.71148	15.8812	12.7119	2.12963	0.359308	0.072356	2.77179	19.3845	1.18984	3.46598	15.9879	11.9511	1.94677	5.0053	3.80708	74.3432	7.34835	4.01394	0.4258	12.3157	2.58156	2.35754	22.4857	31.2813	3.35357
TCGA-QK-A64Z	1.75616	1	0	0.191062	1.36041	0.177747	0.230028	1.98397	0.913926	1.95235	0.961244	55.7172	1.00598	1.20636	1.4469	0.263849	0.668404	1.0211	0.0608059	0.0988365	5.2514	1.2609	2.36037	0.0935654	1.14105	30.9618	7.84872	1.10186	1.20951	0.0601849	0.0191357	2.12162	0.101075	0.793027	0.515089	1.62951	0.392187	0.381171	0.452769	0.069031	0.315916	1.37996	0.326088	10.5495	1.00169	1.66943	4.35946	37.3219	1.83918
TCGA-CR-7368	3.41096	0	0.0564351	0.656263	4.55239	0.215858	0.451621	7.827	1.61454	2.41957	2.1154	18.9283	4.21679	1.52519	3.75607	0.288024	1.51461	0.517519	0.227579	0.228549	6.84185	4.51902	2.76968	0.0948427	0.93357	15.1469	5.47396	1.92607	1.58465	0.0778806	0.431581	8.73024	0.313768	2.12804	4.22358	5.89363	1.31257	2.4611	1.56661	12.3765	1.19454	2.77106	0.153118	19.0077	0.68783	0.829521	8.53386	35.476	5.54673
TCGA-D6-A6EQ	1.00822	0	0.0231299	0.0742355	1.69935	0.100337	0.582429	4.01706	0.571578	4.19308	2.16119	59.4568	3.70742	1.00561	8.46135	0.109088	1.14881	1.32695	0.0852577	0.0635165	5.6999	0.782943	0.395706	0.150626	0.74274	16.4779	6.09265	0.875836	0.572468	0.0359093	0.563444	9.60308	0.161404	1.44851	3.80025	4.32233	0.549896	1.5883	1.59117	5.25894	2.02827	1.69468	0.094133	6.56076	0.582015	0.783312	14.1016	21.4583	0.884658
TCGA-CR-7389	1.07397	0	0.0588403	0.151078	2.15663	0.0263481	0.450334	4.82651	0.747344	2.06335	1.11962	13.948	10.8165	0.424399	3.00425	0.151222	1.62017	0.0789622	0.146816	0.0548391	4.75666	0.916624	2.46473	0.0329616	1.0955	28.678	3.46165	0.387485	0.31535	0.0633358	0.133475	5.18219	0.226995	0.684986	12.9016	3.52784	0.788947	2.40002	0.888922	79.9191	2.38019	0.783014	0.0729798	16.6609	0.274249	0.857263	8.20196	22.267	2.22732
TCGA-CV-7427	13.0411	1	0.0374263	0.681786	3.31322	0.0476113	0.679871	7.73318	0.455652	3.02966	2.33458	35.7364	3.0983	0.455363	5.40079	0.773034	2.74296	0.349293	0.293274	0.241225	5.835	0.828482	2.94215	0.0628972	0.682025	17.8174	3.53313	0.345693	0.992786	0.0443707	0.0631482	14.2662	0.199204	2.50384	3.08596	9.31519	1.97109	3.20669	2.40404	1.0441	0.61043	6.71306	0.102862	9.20078	1.00686	0.869585	13.9294	35.0322	3.22099
TCGA-P3-A5QE	4.27123	0	0.0931102	0.848871	8.88426	1.14658	1.27974	11.2082	6.27358	12.5406	4.28605	4.72848	7.34147	1.46042	10.3009	2.4257	4.23745	3.22197	1.28734	0.473741	4.74993	2.1157	6.15103	0.178831	3.07621	7.05417	10.6813	24.2263	3.06275	0.209259	0.829772	33.1405	0.374295	5.16622	10.113	25.2456	4.42966	12.1901	6.32806	7.73079	2.4937	12.805	1.05174	24.9962	4.93034	8.69958	32.6631	21.9751	7.17175
TCGA-P3-A6T0	1.58356	0	0.00339085	0.0605658	0.806047	0.125267	0.0422329	0.788943	1.88129	0.496859	0.396557	28.1534	0.979757	0.717413	0.536795	0	0.163097	0.730344	0.0153831	0.020316	9.09134	0.655353	2.59465	0.0256434	0.703907	36.3841	5.27955	0.736889	1.01213	0.0494844	0.0157335	0.60123	0.0115423	0.271386	0.14117	0.589909	0.0407706	0.114767	0.0787492	0.0378385	0.0478484	0.250396	0.102513	11.2047	0.529311	1.0981	1.54408	59.0566	2.07737
TCGA-CR-6478	0.50137	1	0.0759238	0.481422	6.04805	0.0407976	0.934118	14.7205	0.462392	3.78139	2.40919	18.7138	8.52008	0.535448	10.3431	0.550509	4.18854	0.165058	0.492549	0.151631	6.08983	0.567058	1.98377	0.0765567	1.48942	20.5368	3.04968	0.47713	0.807033	0.0499777	0.878364	25.9609	0.744312	3.18191	9.79881	16.3338	3.36938	5.21455	3.45171	18.5714	3.11614	9.76946	0.0423758	11.8004	1.63819	0.795469	24.6365	41.2098	1.60175
TCGA-CQ-A4C6	3.70685	0	0.00414912	0.189906	2.56175	0.139345	0.325791	3.83743	1.3759	2.23545	1.63555	26.7434	2.28666	0.844591	5.21917	0.537709	1.1844	0.551233	0.192937	0.186444	6.78137	0.656927	1.44547	0.0557828	0.998589	36.8166	5.69738	0.858738	0.781378	0.0257661	0.14118	6.93196	0.0875653	1.28517	2.36899	3.82935	0.938798	1.65817	0.919794	1.60893	0.80295	1.7809	0.221928	12.4442	0.920251	1.54345	8.74327	30.9406	1.54787
TCGA-P3-A5QA	5.97808	0	0.0416267	0.109204	0.854509	0.10252	0.130742	1.08571	1.10498	0.660001	0.371073	13.3071	2.95754	1.11757	0.837082	0.020486	0.265511	0.393827	0.033048	0.0249403	3.75028	0.28181	1.86453	0.00349781	1.21788	26.4734	5.76876	0.834129	1.49659	0.0478229	0.0257529	1.14351	0.0481765	0.601416	0.247575	0.902161	0.163802	0.151727	0.184559	0.638705	0.503482	0.528329	0.193611	8.80976	0.474172	1.49562	1.98513	39.8782	0.64824
TCGA-D6-A6EK	2.39726	0	0.0178084	0.0894615	1.8478	0.0863896	0.62362	6.55677	0.473197	5.79432	2.80603	31.9928	4.51006	0.328253	19.5566	0.326221	1.03037	0.657206	0.262569	0.231178	2.85512	0.550954	0.738581	0.109736	0.496764	14.4971	6.12658	0.3965	0.278374	0.0184317	0.560052	18.4564	0.137403	3.15909	10.468	9.69701	1.15497	2.61961	3.0789	14.7387	4.06858	3.50682	0.138049	3.51304	0.561701	1.14965	20.6592	12.647	2.4624
TCGA-CQ-6218	3.43288	0	0.0214166	0.139465	1.44852	0.0139856	0.324731	2.52103	0.495093	0.949495	0.560481	54.3979	4.36209	0.806686	3.43621	0.213725	0.832308	0.122147	0.105256	0.0605936	4.49705	0.900335	1.44337	0.0239946	0.606676	16.6392	3.57081	0.362664	0.5925	0.0199496	0.0993725	5.40189	0.119072	0.927529	1.59219	3.56799	0.464293	1.49155	0.592836	1.56338	0.712353	1.65152	0.0166019	7.06713	0.453925	0.632738	6.24658	31.1613	1.30962
TCGA-CR-6488	1.03836	0	0.0506159	0.265573	2.94695	0.162435	0.643212	8.01879	0.688612	4.79742	2.42575	25.1642	5.52775	0.854555	3.81152	0.0941041	2.5228	0.64529	0.218145	0.421196	4.58823	0.501104	3.37977	0.0595442	1.65053	21.5317	6.12246	0.733314	0.80628	0.0701993	0.0626286	7.27245	0.659314	1.01013	2.26783	5.05955	0.885224	2.2227	1.65046	0.574237	1.4489	2.12194	0.290353	16.5065	1.1267	1.07134	12.3247	29.9092	3.66338
TCGA-CN-5370	0.709589	1	0.0453164	0.569967	4.42721	0.0372025	0.973412	9.90082	0.652638	5.33031	2.54238	32.2501	3.59092	1.11615	6.68272	0.292402	3.84446	0.255416	0.239849	0.120671	5.02229	0.181435	1.86065	0.0558485	1.85891	20.2485	3.07972	0.798643	1.12889	0.0412742	0.163541	13.8821	0.172766	2.27976	3.52173	8.22671	1.92852	3.19734	1.59034	1.5592	1.48599	4.18995	0.0913349	11.6094	1.08703	1.58583	18.6462	40.8841	1.60166
TCGA-IQ-A61J	2.79726	0	0.0243885	0.378895	2.00322	0.247996	0.369793	5.78213	0.978542	2.54125	2.14082	33.8649	2.75198	0.947945	3.65217	0.140029	1.47058	0.932768	0.115252	0.296302	4.44043	1.06966	1.87124	0.150283	1.33162	20.8651	6.14328	1.29633	0.735232	0.0908716	0.0440075	8.4253	0.229682	1.68998	2.28455	4.71033	1.10631	1.61916	0.99549	0.691718	1.06522	1.81503	0.397019	8.59354	0.916237	2.1014	8.18759	27.6709	1.9588
TCGA-CQ-5325	1.79178	1	0.0705263	0.363041	6.87151	0.0394763	1.23062	10.92	0.33732	4.66952	3.69141	59.1515	13.7665	0.533808	11.3325	0.212108	4.015	0.157741	1.31536	0.117376	5.3731	0.915559	2.19374	0.0987698	1.71061	21.168	3.51724	0.317	0.303317	0.0316311	2.44825	28.0824	0.773555	4.39022	19.2018	19.0282	5.79031	4.58025	3.79973	64.6218	5.54469	15.3889	0	9.96728	1.71442	0.767116	27.6094	40.6392	1.31955
TCGA-CR-6480	0.991781	0	0.097758	0.360135	4.21924	0.129137	0.391742	5.03794	1.8765	11.3303	1.20243	11.4934	4.53607	1.827	3.73092	0.615811	1.25934	0.314853	0.243922	0.058571	5.0102	5.77275	2.82186	0.0328577	1.01214	5.5395	5.90989	1.33537	1.3331	0.182123	0.326589	8.33958	0.212969	1.51604	5.48858	6.16867	1.47461	2.39246	2.43545	16.3742	1.17452	3.25754	0.281905	17.5202	0.704671	1.52703	8.46222	24.2952	10.344
TCGA-CQ-5332	0.868493	1	0.0768837	0.168592	1.67036	0.0706999	0.181406	3.07841	1.11193	5.18719	0.732074	35.2828	4.68684	0.875823	2.7726	0.0225222	0.809665	0.420073	0.0747416	0.0383869	4.59083	1.04939	2.25484	0.041531	0.77664	16.1313	5.13173	0.940285	0.482362	0.0358086	0.118913	3.09948	0.0822514	0.519441	1.69842	2.34801	0.474219	1.61566	0.854127	2.63512	0.708512	0.830075	0.114942	11.5788	0.496478	1.07229	4.34911	46.9452	1.53185
TCGA-CV-6959	0.70137	1	0.0570663	0.162617	2.91052	0.0689279	0.268365	4.19041	1.10134	1.94321	1.42713	25.3122	2.55234	0.852092	3.05845	0.105932	1.28135	0.217653	0.170322	0.107971	6.20281	0.278765	6.01654	0.0454279	1.11352	35.4207	3.40831	0.842024	0.972524	0.0317079	0.209042	4.18537	0.224923	0.924074	1.7506	2.83401	0.587659	1.34108	0.739807	6.20045	1.02929	1.94068	0.0908026	17.3716	0.389195	0.956759	6.94446	65.6345	0.770975
TCGA-KU-A6H7	1.60548	0	0.106761	0.35158	4.21014	0.449305	0.932869	6.03598	2.12753	21.845	4.39123	11.552	11.0451	1.53093	17.5744	1.15235	2.10011	1.81198	0.190098	0.48195	1.32573	6.67259	1.54135	0.2436	1.05348	14.3116	14.1111	1.61835	1.50856	0.0617649	0.886607	24.6879	0.278389	3.43274	7.75958	14.6521	1.5975	2.352	4.91585	6.54682	3.78912	11.8841	0.384777	10.1844	1.88856	2.28728	27.1517	14.9225	6.27696
TCGA-H7-8501	1.26301	0	0.0927356	1.15726	4.51159	0.0889846	1.71818	5.59984	0.770922	5.41052	4.7076	46.3135	3.43301	0.95023	10.8263	2.39602	3.17223	0.546686	0.510861	0.357183	3.85254	0.17359	2.80216	0.0890559	1.58993	32.6868	6.26539	0.990827	1.51864	0.0349647	0.133186	31.5459	0.135287	7.5116	9.75056	19.2584	4.80765	3.2767	2.94152	1.84793	1.46883	24.4879	0.092427	5.00839	4.4474	1.74553	25.2198	50.5695	1.29905
TCGA-CV-6939	1.82466	1	0.0514619	0.795452	7.08185	0.243736	0.885335	7.65022	2.73906	7.65372	2.87486	16.166	10.234	0.97078	7.16442	0.821479	2.69466	0.884506	0.318769	0.296471	5.27177	4.05451	3.84177	0.0665268	1.70517	33.0099	7.38321	5.79102	2.01256	0.25935	1.26126	12.4365	0.980976	1.93388	6.14495	8.89452	2.25005	3.25166	1.65483	13.7271	3.31171	6.74625	0.285386	15.9498	1.98265	4.14961	13.4055	22.6234	5.5983
TCGA-CV-7425	4.70685	1	0.0163859	0.333836	2.63133	0.0756676	0.34606	4.59941	0.29063	1.81616	1.51765	17.7946	2.32991	0.541691	3.34767	0.0705609	0.998039	0.23089	0.23695	0.159534	5.89683	0.43836	0.993895	0.0378641	0.677654	14.6593	3.44881	0.628175	0.646445	0.0877652	0.0823663	10.2711	0.21753	1.26461	2.78967	5.80403	1.37914	1.59447	0.847584	0.982823	0.734958	4.53283	0.0952665	9.4983	0.66415	1.00796	8.4384	23.7479	2.07363
TCGA-CQ-A4C9	1.93699	0	0.0461676	0.0773087	2.54051	0.200274	0.34376	4.52033	0.841856	18.6209	1.10912	60.5391	4.70402	1.80372	3.13581	0.0899363	0.874976	0.836403	0.0719972	0.195932	4.38682	1.11536	2.18999	0.0484922	0.934061	14.1042	6.51952	5.85802	0.62717	0.0734673	0.37488	2.04649	0.440028	0.521862	3.91281	1.59105	0.302785	0.946569	0.706677	11.8171	1.48908	0.639232	0.523409	11.0819	0.445205	1.74062	7.68005	24.7236	2.2971
TCGA-CV-7089	5.40274	1	0.0181898	0.168541	2.01304	0.0631254	0.262014	3.11766	0.707597	1.37231	1.0443	55.4327	2.47188	0.865906	3.2687	0.056695	0.760795	0.234338	0.136159	0.0871861	4.37968	1.06062	1.85582	0.0275121	0.582923	20.8943	4.43273	0.56813	0.720317	0.0316284	0.163174	5.3148	0.143648	0.778957	1.53621	3.64185	0.65215	1.08449	0.537651	1.56295	0.894702	1.80075	0.143825	9.91008	0.390283	0.924014	5.86545	41.6214	1.48667
TCGA-CN-5355	3.50137	0	0.0341589	0.103807	2.37791	0.0382401	0.339126	3.23062	0.901606	1.85952	0.862915	5.47917	5.65414	0.717845	2.50081	0.0404705	1.15884	0.290323	0.1851	0.159181	6.83787	0.886888	4.55705	0.0542169	0.938088	26.052	3.88352	0.207096	0.757149	0.0247482	0.493101	2.67291	0.341075	0.57992	3.86006	1.97529	0.302852	1.55635	0.758585	12.4836	2.01224	0.302169	0.097092	14.5096	0.288227	1.04836	5.19476	46.4954	2.05764
TCGA-CN-6995	0.306849	1	0.0442138	0.60127	3.59136	0.0314977	0.500621	4.47962	1.11823	2.91463	2.05122	26.2316	2.59661	0.666795	7.4293	0.207702	1.70216	0.323639	0.109409	0.0280958	4.4196	0.272114	1.02521	0.0439069	0.971289	25.2705	2.30863	0.589891	0.4817	0.0436813	0.0621671	16.0204	0.134084	2.41898	5.61783	13.4461	2.42082	2.65282	2.37329	1.46893	0.70493	8.75139	0	12.1156	1.20399	1.58666	12.2794	38.9344	0.833664
TCGA-CQ-A4CG	1.17808	1	0.032844	0.132912	0.738849	0.0252781	0.146732	1.15918	1.08981	0.882313	0.560718	84.9719	0.659305	0.615269	0.404011	0.0942884	0.313379	0.347097	0.0186252	0.0163985	5.67451	0.331735	1.35365	0.0137991	0.952137	24.8274	4.78379	1.25139	1.35686	0.0344185	0.0317491	0.635671	0.0670798	0.495009	0.183132	0.65371	0.0628261	0.219121	0.265814	0.183253	0.223456	0.22264	0.181405	12.5436	0.757165	1.60326	2.85905	47.7269	1.60748
TCGA-CQ-A4CD	2.8	0	0.0311298	0.249054	2.26144	0.0464655	0.317482	4.64389	0.897479	2.97468	1.75666	43.8195	3.61051	1.07276	3.92914	0.208524	0.976514	0.668407	0.0941501	0.0569898	3.37521	0.747813	1.93661	0.0610348	1.28404	24.9113	5.96655	1.44477	1.62203	0.0418853	0.0641964	4.85882	0.268444	0.959919	1.08001	3.13621	0.555774	0.702414	1.91694	0.101319	0.345145	2.05932	0.301644	11.2851	0.975625	1.42761	10.0533	29.8809	1.78994
TCGA-CV-6003	4.56164	0	0.00758048	0.103665	1.31925	0.0360662	0.0903099	1.02937	0.398823	0.962663	0.384371	16.9178	0.942989	0.431333	1.62168	0.233164	0.237793	0.320444	0.03439	0.0151393	4.53199	0.438699	1.01391	0.0127395	0.421685	36.6886	4.7961	0.196115	0.660188	0.0411905	0	1.19265	0.0361252	0.263956	0.462122	0.894092	0.15329	0.33058	0.224063	0.232625	0.259781	0.502927	0.0617013	8.5723	0.383777	0.334937	2.90704	33.4662	0.945688
TCGA-IQ-A61G	0.986301	0	0.013236	0.0640293	1.03832	0.0765567	0.114681	2.74717	0.882773	1.3195	0.598971	91.5223	0.90713	0.802637	1.73669	0.0723769	0.336775	0.488466	0.0100079	0.0044057	4.04251	1.0406	0.521501	0.00741465	1.09621	29.4267	3.74242	0.946353	1.32022	0.0178091	0.129654	1.36626	0.018022	0.376044	0.223044	1.07329	0.173614	0.223993	0.698623	0.172318	0.240138	0.254534	0.0820834	7.03817	0.324414	1.0926	3.66877	24.852	1.85584
TCGA-CN-4736	1.08219	1	0.0540718	0.503798	3.05833	0.160643	0.923478	6.50909	0.547079	4.11627	2.16004	20.0368	3.61556	0.886678	5.9795	0.388925	3.01833	0.360024	0.283044	0.377961	5.31721	0.899261	1.50079	0.0943659	1.80379	22.9019	5.55851	1.32651	0.359145	0.0464935	0.0900638	17.3156	0.246355	3.89962	6.20921	9.35173	1.78221	2.21455	1.55434	1.62451	1.17386	7.05479	0.154766	11.2	1.26847	1.57807	15.5712	32.9661	2.61368
TCGA-CR-7398	0.427397	0	0.0302104	0.342071	4.50992	0.072471	0.285124	4.14164	0.78095	7.09247	1.03063	10.4512	3.29209	2.17553	4.26549	0.187615	1.89534	3.16224	0.186002	0.176694	5.4214	0.1885	5.55768	0.039891	0.91551	7.49864	7.35989	1.58751	1.69299	0.191627	0.0801004	3.4058	0.66402	0.654938	2.42564	2.32245	0.43872	1.6742	0.595304	1.25215	0.4785	0.766865	0.371355	13.5387	1.11328	0.988841	10.1272	31.1139	3.68833
TCGA-F7-A623	1.68767	0	0.0136142	0.159581	1.59032	0.101605	0.31947	4.80589	5.48778	4.95482	1.16908	24.7649	4.54655	0.632817	2.25231	0.152612	0.911074	1.22409	0.211024	0.167669	5.22001	2.34383	4.03713	0.0724519	1.44842	12.407	3.91265	1.77602	1.54711	0.156407	1.81087	5.48519	0.123579	1.04245	2.61806	4.38905	0.585329	1.12834	0.744136	5.87429	1.39967	1.98974	0.284947	13.0556	0.585313	2.59584	4.70723	32.6264	2.40279
TCGA-CV-7104	1.07671	1	0.0296263	0.274035	2.91779	0.02369	0.410249	4.96219	0.708496	2.27074	1.39491	46.435	4.47966	0.468075	5.39628	0.538077	1.15505	0.204468	0.177605	0.0422628	5.16566	0.83185	0.921536	0.0213381	0.700126	37.5446	4.67936	0.637061	0.48831	0.0315394	0.137465	8.18077	0.2161	1.14378	2.80666	4.95444	0.911363	2.27543	0.93824	2.57396	0.725203	2.01683	0.0590554	13.8975	0.52037	0.907015	8.48871	31.4931	1.95988
TCGA-CR-7394	3.68767	0	0.140052	1.02985	7.6517	0.0715759	1.07167	13.1392	0.232993	3.23956	3.72998	22.7762	10.0677	0.63928	6.38304	0.214766	3.81391	0.0490296	0.842554	0.267543	6.24834	0.33245	2.68959	0.0665166	1.36677	15.7521	3.05737	0.309342	0.31275	0.045377	1.27143	33.6982	0.389677	4.52541	17.9268	22.8479	7.44133	9.48043	5.03101	38.6804	3.5475	24.141	0.0141609	10.5797	1.72857	0.918307	22.7645	40.4441	1.77147
TCGA-BA-5555	1.42466	0	0.0209767	0.376629	4.05857	0.0254399	0.323742	3.07717	0.540664	2.1227	0.877782	20.3611	5.98024	0.860166	5.95345	0.384261	1.12595	0.211127	0.0753383	0.0523669	5.58852	1.00401	1.47897	0.0293773	0.780194	13.5227	3.44428	0.207209	1.17628	0.033652	0.24333	4.29562	0.318938	0.87941	2.73431	3.39678	0.833086	5.34305	5.26286	4.60357	1.16992	2.69062	0.0325219	10.9381	0.438281	0.832492	8.51988	42.7008	2.38956
TCGA-CV-7183	10.9068	0	0.00421611	0.0376532	0.742079	0	0.0913246	0.705171	0.218456	0.323149	0.134474	34.8847	0.302629	0.260172	0.811752	0	0.154298	0.0254606	0.0143453	0.00842017	3.72271	0.451161	0.629489	0	0.303593	12.4942	2.74233	0.103126	0.332662	0.0117819	0.0391254	0.82126	0.129163	0.15338	0.313442	0.88888	0.138255	0.170141	0.163192	0.364619	0.212478	0.501059	0.0196097	6.57298	0.104183	0.551048	1.12144	30.9801	1.38672
TCGA-QK-A6VB	1.75616	0	0.0178281	0.346301	0.932211	0.0259456	0.0868886	1.88654	0.670789	1.15211	0.332431	53.1341	3.13631	2.06314	0.71702	0.0350954	0.477227	2.54799	0.00808798	0.0534078	6.10645	0.545075	3.34947	0.0179767	0.852372	7.89409	9.7968	0.503162	1.64024	0.0420708	0.0055148	0.400702	0.1238	0.0741231	0.275685	0.283873	0.0545643	0.162456	0.145541	1.19366	0.071878	0.325014	0.447773	11.3712	0.137536	0.818851	9.36448	60.5739	2.67991
TCGA-CV-A464	4.71781	0	0.0270768	0.198995	1.82064	0.11367	0.547407	3.38163	1.14037	3.78105	1.80106	36.3536	4.26045	0.867991	4.53747	0.192479	1.17025	0.726729	0.266149	0.261369	7.15289	1.70004	1.57217	0.136513	1.52672	18.1982	6.44854	2.07605	1.1925	0.0616541	0.230333	6.63799	0.264217	1.59952	3.11344	5.52896	0.720188	1.58028	1.00995	1.61147	1.80125	1.54648	0.104948	10.5792	0.867642	1.31338	8.91531	23.0531	2.12066
TCGA-CQ-5334	0.353425	1	0.0690188	0.374238	4.49847	0.0165568	0.718137	7.71086	0.436216	3.80823	2.56424	20.1839	8.90961	0.707212	7.90988	0.408409	2.86612	0.198475	0.341071	0.142763	6.38038	0.64059	1.59481	0.0331401	1.41198	12.4964	4.22549	0.384946	0.921082	0.0459223	0.0686242	14.9339	0.110756	2.79783	4.39811	10.619	3.06079	3.2794	1.92209	1.2653	1.46089	12.1615	0.0114649	12.6435	0.745789	0.618256	19.3895	37.491	2.36054
TCGA-BB-4228	1.53151	0	0.0386043	0.337584	3.4118	0.148857	0.427393	3.56581	1.37796	7.93224	1.03134	9.76251	7.12316	1.62597	2.75286	0.109066	1.03606	0.846165	0.0875672	0.0813816	2.91957	4.91318	1.57438	0.0108128	1.248	9.37439	6.27066	2.23959	0.878034	0.294339	0.258734	7.41266	0.122647	1.04327	3.58431	4.18013	0.928336	2.01016	1.2437	5.30107	0.821445	3.03385	0.319207	13.9541	1.0134	3.89258	9.14959	22.6606	10.9019
TCGA-QK-A652	1.76712	0	0.0197494	0.132283	2.9496	0.294049	0.543291	6.46905	0.913104	4.50256	2.76515	22.4694	4.29122	0.870509	4.98545	0.304541	1.98659	1.05748	0.322546	0.524583	6.22829	1.01786	2.1378	0.219054	1.41699	21.5954	6.56563	2.60114	0.934965	0.0993415	0.476511	12.0243	0.639992	2.13489	2.913	7.84998	1.20026	2.7663	1.94305	2.66664	1.90302	2.5066	0.404171	7.09469	1.30933	1.29167	12.0805	25.7859	2.48069
TCGA-CV-A6JO	0.539726	1	0.0138606	0.342991	2.23129	0.0568944	0.410319	5.44375	0.994409	2.73924	2.09331	89.8324	2.27367	0.544298	3.97335	0.458545	1.4155	0.446415	0.110042	0.21684	4.47491	0.484314	1.20719	0.0659987	0.837724	24.7485	6.57859	0.408575	0.522746	0.0215187	0.114335	8.2267	0.0943622	1.60397	2.61049	6.7981	1.28275	1.19086	1.39165	0.438235	0.577451	7.03681	0.107446	10.3168	1.10828	1.45465	11.3626	32.8284	3.74927
TCGA-CV-A45P	1.75068	0	0.0265552	0.0839936	1.05033	0.0520238	0.110248	2.19877	0.4022	1.25381	0.828886	27.445	1.24113	0.950583	2.02619	0.0544532	0.351716	0.383091	0.0150589	0.0530345	4.28901	0.633086	2.03749	0.0483466	0.755111	12.6495	5.18514	0.728649	0.625946	0.0604663	0.0479172	2.29898	0.150655	0.464631	0.829171	1.74875	0.261239	0.507008	0.348851	0.777865	0.27658	0.847707	0.257316	8.14511	0.373447	1.69792	2.76593	25.8165	2.60846
TCGA-CV-6937	1.70959	1	0.0124329	0.121445	1.12612	0.0695915	0.168317	1.73976	2.10605	8.40355	1.0473	19.8887	4.34866	0.677543	3.1119	0.086681	0.936018	0.43797	0.0423027	0.0744906	3.5876	0.753455	1.62426	0.0522355	0.883166	12.6112	4.72915	0.871384	0.462728	0.2876	0.16345	2.88754	0.114267	0.368303	0.905822	1.65888	0.101925	0.44508	3.67927	0.468242	0.501259	0.502087	0.289135	15.1962	0.606958	3.88153	4.75183	12.3145	2.61485
TCGA-TN-A7HJ	1.10411	0	0.0164043	0.0610428	1.38851	0.17752	0.242809	3.48171	0.963311	1.77094	0.930165	48.9702	3.8684	0.622273	2.40975	0.0807313	0.703268	0.330211	0.173648	0.0218411	4.444	0.71649	1.19061	0.0689209	0.837152	19.6239	5.08888	1.29119	0.911735	0.0271655	0.634296	1.65232	0.584453	0.403536	2.13016	1.89452	0.298849	0.775883	0.542599	10.9986	1.62037	0.340697	0.13988	8.99333	0.639352	1.21814	4.3869	23.1242	2.46289
TCGA-P3-A6SW	3.06849	0	0.126376	0.501616	4.49868	1.20254	0.870649	4.45299	3.41398	21.6305	4.22028	19.0292	8.06753	2.09311	9.10193	0.213073	3.31826	2.68523	0.302588	0.553858	4.20949	3.5265	3.1011	0.171086	1.44836	7.85057	8.24316	2.92603	1.86572	0.0675797	2.617	18.5679	0.516215	2.82418	16.5357	15.8372	1.68067	2.22092	3.53283	62.1873	5.23667	9.69675	0.473499	9.26506	1.67568	3.08726	12.607	28.7986	6.39186
TCGA-CN-6018	1.58904	1	0.030833	0.179477	2.89552	0.0295858	0.488976	5.57278	0.540726	3.08478	1.5778	28.2648	3.81544	0.66011	4.24032	0.54193	1.78242	0.168464	0.119896	0.0967652	4.05677	0.505011	1.09608	0.0259084	0.918662	18.5516	3.36764	0.244485	0.639348	0.036927	0.361068	6.29199	0.18292	1.19952	5.38351	5.03935	0.94367	2.25343	1.11905	10.9732	2.20207	3.15101	0	11.6642	0.54422	1.32154	11.845	54.7481	1.86936
TCGA-BA-4076	1.13699	1	0.0101696	0.192998	1.03174	0.0483849	0.110142	2.03355	0.749871	0.6763	0.420009	36.7424	1.41663	1.03914	2.15382	0.0583899	0.249893	0.73696	0.0461361	0.0203102	7.21343	1.12711	2.68881	0.00854535	0.757034	11.3591	7.0854	0.373123	0.658582	0.0631536	0.0235935	2.13334	0.155777	0.348826	0.846778	1.3644	0.250112	0.595734	0.336378	1.17739	0.369011	0.11734	0.271977	10.5795	0.499535	1.98569	2.73129	43.8425	2.28156
TCGA-UF-A7JA	6.20548	0	0.0784786	0.278757	1.25291	0.215644	0.169991	1.84899	2.77535	16.1475	0.846035	14.3078	3.19413	1.27503	1.0989	0.169703	0.4103	1.49358	0.0566412	0.0213727	5.16887	1.86966	3.77262	0.0539542	1.45095	14.8537	6.85675	1.15443	0.833765	0.303488	0.452416	1.83514	0.0339994	0.4746	0.509185	1.73555	0.233952	0.408644	0.642677	0.199033	0.373933	1.18539	0.497747	21.4419	0.511692	2.59356	3.45759	17.064	4.07294
TCGA-P3-A6T5	2.41644	1	0.0280874	0.0671899	2.26314	0.240316	0.247704	2.76087	0.994747	1.74575	1.16166	47.3211	1.77933	0.694583	2.97001	0.0526584	0.532841	0.670389	0.0364065	0.0841418	5.40499	0.858743	1.2481	0.0809187	0.624715	24.1726	7.81948	0.871982	0.400224	0.0897033	0.0930893	4.47914	0.0792184	0.579718	1.0381	2.02318	0.307014	0.616353	0.426397	2.28354	0.64709	0.731493	0.149301	10.622	0.437718	1.13167	5.60236	21.7053	2.44311
TCGA-CR-7369	2.9863	1	0.0435863	0.314246	3.2353	0.199241	0.519264	3.98789	0.943898	7.3092	1.11691	33.8513	3.3429	2.09875	2.20676	0.0446883	1.17736	0.226655	0.193616	0.10881	6.08423	3.16097	2.48557	0.0396767	1.11098	22.926	4.92308	1.51033	1.73305	0.0417285	0.657279	5.5785	0.69732	1.05332	3.38079	4.3483	0.8933	2.28376	1.15284	7.42742	1.60352	2.64027	0.152044	14.1951	0.647982	0.855281	6.91296	41.5508	2.04
TCGA-CV-5970	1.11233	1	0.0375645	0.16308	2.06854	0.0256988	0.275747	3.3488	0.286136	1.40509	0.907983	39.6049	2.50847	0.55192	3.01801	0.123245	0.877225	0.0756158	0.0662732	0.0458465	6.89452	0.674513	1.22039	0.00350719	0.633589	20.4345	3.28637	0.698935	0.674186	0.0362873	0.251765	3.53353	0.0653548	0.594353	2.43275	2.48606	0.447102	0.619404	0.478792	7.47542	1.01808	0.948726	0.00970653	10.9016	0.223886	0.916565	4.46594	38.2651	1.42281
TCGA-CV-7103	4.3589	1	0.0240207	0.3486	1.89067	0.512841	0.202548	2.40943	1.16256	1.41821	0.631438	15.7719	2.06651	0.827771	3.33282	0.0506633	0.681743	0.331561	0.120649	0.0239863	4.19732	0.385938	2.34825	0.0144172	0.904908	13.065	5.04267	0.845805	0.280973	0.047947	0.0371518	4.57617	0.313045	0.56355	1.98988	2.82303	0.34133	1.55453	0.463673	0.411643	0.996118	0.217766	0.0718221	16.3298	0.517046	0.495712	4.6051	48.2909	1.53385
TCGA-UF-A718	5.4	0	0.0587706	0.192451	2.23776	0.195184	0.475261	3.43555	0.846403	2.84699	1.75274	19.6794	6.94028	0.408197	5.63257	0.0964104	1.45028	0.449551	0.195523	0.254309	5.44852	1.45031	2.33994	0.0592605	1.13106	17.2823	7.52117	1.95725	0.778691	0.0924581	0.721126	8.64958	0.381434	1.64528	3.89154	7.01844	1.0878	2.47879	1.93842	10.3839	1.99036	2.64463	0.282462	12.9797	0.923312	1.63993	10.2867	38.7671	2.48349
TCGA-D6-8569	2.10959	0	0.0266021	0.219017	2.61732	0.0483932	0.252098	3.728	1.4473	2.61865	1.56643	49.2669	2.77926	0.847442	3.98366	0.316386	1.1196	0.669362	0.120684	0.119538	4.48278	0.76976	5.41991	0.055883	0.498305	43.1491	4.08124	0.932233	1.03958	0.0557548	0.174864	5.04898	0.280713	0.870994	1.56239	3.05918	0.683329	1.30727	0.922033	1.78112	0.563075	1.41961	0.355724	8.99073	0.685417	1.5273	9.17118	40.4581	1.91883
TCGA-CV-6938	0.394521	1	0.00735945	0.402569	3.19032	0.0617905	0.677501	7.16611	0.299195	3.41209	2.18481	37.1561	2.85616	0.690062	6.2661	1.00205	2.6164	0.5185	0.141896	0.102885	4.37165	0.626806	1.78556	0.03092	1.11478	28.0691	4.54428	0.318482	0.860062	0.0822641	0.0682954	13.8209	0.210431	1.93533	3.67672	10.2535	2.22024	1.43705	1.66773	0.39009	0.578591	10.8861	0.0171149	8.42473	1.33954	1.23059	12.8602	29.97	2.56669
TCGA-D6-A6ES	1.06575	0	0	0.00311486	0.28694	0.118696	0.102746	2.1948	0.31584	2.46988	0.798673	56.4068	1.0014	0.518781	5.20505	0	0.326767	0.516729	0	0.0501523	6.04464	0.700746	0.138865	0	0.166527	6.87843	11.4624	0.0997482	0.0498466	0.0121291	0	1.70021	0.0379913	0.336423	1.17824	0.584148	0.164695	0.239727	0.938624	0.389202	0.663717	0.347699	0	2.1368	0.147987	0.714603	5.75964	13.1824	3.70913
TCGA-CR-7392	3.90411	0	0.117712	0.383272	5.75386	0.0301987	0.921626	10.3232	0.390975	3.33172	2.45484	24.4819	8.87294	0.503126	8.28907	0.221262	3.46174	0.108602	0.522893	0.132237	6.28164	0.321333	2.19688	0.0659408	1.87406	31.6734	2.83573	0.470644	0.503818	0.0426413	2.3061	18.4585	1.44247	2.95174	11.8433	12.5604	2.91109	5.43342	3.54145	27.393	5.09189	8.20008	0.079843	15.2626	1.6081	0.846073	17.5846	34.1223	2.06811
TCGA-IQ-A61I	0.00547945	1	0.258782	0.433337	2.46202	0.548362	0.923397	5.01244	3.10905	45.4233	2.27512	2.87279	28.217	1.32583	15.7186	1.13332	1.57523	2.09298	0.246332	0.304558	2.08227	7.60925	0.948693	0.0931928	1.51539	7.30739	10.945	2.24325	1.15921	0.101875	1.4509	14.9217	0.563137	2.74266	5.07083	8.89785	1.67699	1.99719	3.65217	12.9305	4.30378	3.42312	0.462109	7.08193	2.00253	6.44085	15.9116	13.3249	3.67092
TCGA-CV-7418	2.16164	1	0.0234378	0.403373	2.45355	0.0809008	0.361724	6.46885	2.22021	2.40403	2.27461	10.4148	3.2245	1.02683	3.12541	1.12783	1.24579	2.49265	0.141772	0.0624115	3.84123	0.652606	3.01337	0.0558006	0.91861	16.2372	5.98306	0.503464	0.869405	0.0606455	0.501464	6.53604	0.244663	2.08292	2.18388	4.5728	0.986334	1.6374	1.42678	3.87955	0.661465	3.80407	0.199856	10.8688	1.54209	1.49239	6.65455	51.1785	2.79024
TCGA-DQ-5625	3.10411	1	0.0409178	1.02777	3.77533	0.0562171	0.737253	5.83968	0.658282	2.73089	2.93872	51.3099	3.35113	0.89135	7.65532	0.17086	2.43875	0.23961	0.135003	0.104006	9.48797	0.78798	1.55046	0.0500108	0.853034	31.5793	3.45712	1.10933	0.528857	0.0231	0.063286	21.626	0.0202593	2.29278	3.51765	13.7928	4.15951	2.15968	1.67804	0.809432	0.607388	16.7388	0.0432533	9.05041	1.23082	0.665299	21.6234	30.5687	1.72127
TCGA-CV-5973	7.23562	0	0.0147849	0.0412627	0.691995	0.0413784	0.0934072	0.807966	0.734645	0.733251	0.354684	15.7931	0.656535	0.477903	3.85875	0.012127	0.371031	0.853161	0.0279475	0.00984251	3.27896	0.817964	1.04242	0.00828231	0.516329	7.77226	7.62963	2.04464	0.337497	0.070391	0.0533569	1.4646	0.100654	0.158799	0.659501	1.88188	0.0538695	0.378515	0.152607	1.00366	0.347718	0.0568639	0.148994	5.40225	0.347525	1.02748	2.65569	19.5919	1.09639
TCGA-CV-6933	7.50959	1	0.012085	0.161892	2.28242	0.0541153	0.471187	8.33029	1.61843	5.00592	1.8729	20.9667	4.21227	0.990297	3.08945	0.0941678	2.06606	1.20416	0.0822378	0.223252	4.4009	2.05196	2.10508	0.0685445	0.854532	9.47269	9.33919	1.89864	0.672421	0.0525334	0.0887838	2.43703	0.339378	0.423943	1.02422	2.31624	0.307124	0.943909	1.30125	1.17999	0.432419	0.547299	0.28807	7.42016	1.05066	0.84411	9.20911	51.9774	3.65224
TCGA-CV-7236	0.394521	1	0.00711292	0.178661	2.31399	0.0298603	0.331255	2.57371	1.02911	1.92416	0.916199	41.3232	10.1701	0.644145	3.78892	0.172109	0.911096	0.279202	0.0927729	0.0355138	6.30024	0.539792	3.363	0.00597684	0.967847	33.2091	3.95014	0.394804	0.863019	0.0728826	0.148517	4.28982	0.0992696	0.565585	1.21625	2.53781	0.48593	1.00927	0.758376	1.37911	1.38368	1.13257	0.0248124	14.3719	0.51658	1.24394	6.57595	40.8374	1.83801
TCGA-CV-6953	4.49589	1	0.0391963	0.164087	1.6259	0.0548492	0.360836	4.069	0.281207	1.59785	1.05383	41.2532	3.5854	0.459407	2.83001	0.0964496	1.11684	0.0690381	0.0833531	0.171239	6.18966	0.470794	0.731528	0.0535208	0.560992	16.0055	4.33612	0.212029	0.346469	0.0289049	0.871462	4.9677	0.106738	0.631489	5.93001	3.38062	0.690862	1.35853	0.882713	19.4913	1.98524	2.15387	0.0683653	9.72009	0.466568	1.03445	4.91346	31.5768	2.06762
TCGA-CN-5364	1.35068	1	0.0108003	0.188891	1.99351	0.0584382	0.440593	3.77678	0.901119	2.43741	1.20714	37.3634	1.78917	0.689554	3.11146	0.0856338	1.35518	0.27538	0.0694125	0.0575191	4.91604	0.742966	0.739082	0.0302509	0.886303	11.3944	3.14502	1.54779	1.09871	0.0380062	0.0612494	4.21658	0.142153	2.1928	0.877876	4.12411	0.409254	1.05915	1.2592	0.271171	0.428181	0.515081	0.0753503	10.6751	0.427447	0.809623	6.39012	29.9754	1.83345
TCGA-HD-A633	1.15342	0	0.00769132	0.0493705	1.2853	0.068882	0.129115	2.22576	1.21396	1.32062	0.651033	36.2809	0.552077	0.715016	0.822696	0.0252345	0.422222	0.348353	0.0261696	0.0268811	4.39815	0.466109	1.24405	0.0387772	0.809548	29.3768	4.96862	0.78146	1.19655	0.0310461	0.0535314	0.566627	0.120432	0.451688	0.297338	0.873146	0.0588498	0.180222	0.251697	0.27894	0.147294	0.177489	0.0536601	8.26793	0.259592	0.99712	3.16141	48.6362	2.16121
TCGA-CV-7253	0.989041	1	0.00568986	0.0793983	1.15901	0.0557346	0.0231089	1.04825	0.496655	0.801666	0.120986	47.619	1.85171	0.923387	2.47096	0.0140009	0.0713943	0.0801743	0.00645323	0	8.36556	0.689633	0.336272	0.00478108	0.776982	31.4117	3.28971	0.227495	0.501886	0.0220838	0.0396013	0.255769	0.0987771	0.292749	0.0930615	0.381688	0.040426	0.11851	0.0900966	3.54768	0.063085	0.0426732	0.0264643	23.2419	0.0943055	0.820443	2.86281	68.9211	3.43813
TCGA-CN-4730	2.23836	0	0.0077523	0.0540891	1.57452	0.041223	0.0860597	0.70929	0.142134	5.76126	0.253601	26.0325	2.85065	1.01579	0.762881	0.00953796	0.235076	0.109235	0.0395657	0.00774122	8.16371	0.266646	0.626958	0.0130282	0.468961	19.3315	1.80367	0.0437586	0.403937	0.0108319	0.0539558	0.638879	0.0343051	0.11281	0.311222	0.674338	0.110159	0.262384	0.357352	0.616369	0.367248	0.152061	0.0811282	7.13687	0.0981189	0.506615	7.9812	73.3287	1.10244
TCGA-QK-AA3J	1.27671	0	0.0155065	0.411128	3.49903	1.99848	0.287601	7.44686	1.68109	2.51977	1.17622	27.6088	3.83434	1.69009	11.1461	0.756772	0.895833	0.577459	0.0879345	0.042582	4.70593	0.359805	1.88111	0.035832	0.784632	66.5138	7.74642	12.8484	1.60729	0.0854624	0.119917	5.08262	0.0976496	1.44253	4.49598	4.21799	1.07206	2.55352	1.30954	25.9123	0.96903	1.35083	0.549937	16.8454	1.42757	1.40721	6.84092	30.1852	5.53278
TCGA-CN-5361	5.80822	1	0.0273023	0.302248	2.01758	0.0382053	0.285839	2.9878	0.721838	2.29777	0.885699	33.354	2.01509	0.36832	5.47082	0.0298587	1.07532	0.33891	0.0722522	0.0545265	3.2114	1.14776	3.90653	0.0344123	1.53057	27.2036	3.23669	0.50514	0.616459	0.105967	0.0351895	3.67049	0.13011	1.93446	0.635991	3.73678	0.522255	0.758213	0.505975	0.368139	0.632933	0.682544	0.0952399	20.0584	0.436061	1.045	5.33888	33.6553	6.2483
TCGA-CV-7180	0.89589	1	0.0249605	0.0640885	1.28739	0.0279427	0.159496	1.31031	0.342232	0.648963	0.359275	64.4447	1.09017	0.472087	1.47378	0.0450412	0.381054	0.37181	0.0113237	0.0448647	4.73621	0.408826	1.18013	0.00838953	0.429098	27.0005	3.26606	0.291177	0.561106	0.0356511	0.0694898	3.47826	0.0883632	0.477375	1.32123	2.9072	0.534756	0.844813	0.48834	2.29791	0.452853	1.584	0.0348284	7.60197	0.273796	0.758133	4.09527	30.9364	1.50014
TCGA-CN-A49B	2.47671	0	0.0941414	0.412496	3.66026	0.110659	0.820772	5.90466	0.77296	4.4107	2.66775	55.6718	2.43094	0.743146	9.28433	1.03085	2.16563	1.2981	0.14948	0.145711	5.63197	1.09991	3.51396	0.0632842	1.026	26.7925	7.04841	1.85544	1.3034	0.0438465	0.116484	17.0683	0.124977	2.59797	4.28329	9.66712	1.65674	2.59194	2.26916	1.7071	0.939393	5.60493	0.142306	10.9244	1.70785	2.62277	11.3818	23.8763	3.1254
TCGA-CV-A465	0.589041	1	0.0129535	0.134965	1.02811	0.0531708	0.109895	1.74826	0.898348	1.0123	0.444936	38.7812	1.04798	0.823568	0.960655	0.0283328	0.325071	0.391123	0.0244856	0.0215583	5.93148	0.683639	1.42366	0.0108846	0.528	23.3248	4.52205	0.877407	0.803508	0.0737378	0.106852	1.03517	0.117582	0.170544	0.410886	1.02491	0.13687	0.129279	0.200555	2.02367	0.365575	0.229173	0.240994	5.21553	0.3305	0.998452	2.14089	36.4948	0.796539
TCGA-CV-6950	1.25753	1	0.0266703	0.273914	1.79647	0.0432923	0.179087	2.31651	0.96096	1.05015	0.848475	35.9142	2.23722	1.08793	1.97412	0.0721898	0.571692	0.477808	0.0695714	0.0372851	4.03639	0.151434	1.82509	0.0313747	1.09	42.4919	3.39172	0.356286	0.678952	0.0264996	0.0288749	3.42346	0.116204	0.532253	1.00725	2.21376	0.463523	0.67354	0.576223	0.773797	0.413981	1.59711	0.130249	12.7176	0.335952	0.685874	5.25509	36.9743	1.48332
TCGA-CR-7388	2.25479	1	0.187554	0.324532	5.97174	0.150473	0.815903	12.3822	2.65627	6.55816	3.44098	14.3916	12.4243	1.30769	8.55962	0.138453	4.26874	0.553725	0.453796	0.255958	5.64072	0.791876	3.3059	0.173358	2.0035	16.7555	5.44569	1.68799	0.851612	0.0601769	2.12728	12.2716	1.03425	2.05994	18.9632	8.56282	2.11843	4.84236	2.77186	86.1935	5.19236	3.70774	0.407092	15.9149	1.17561	2.23301	20.9291	46.4481	3.84082
TCGA-CV-A45W	3.83014	1	0.247749	0.345718	5.2834	0.550847	1.5354	13.0661	0.987464	9.52038	4.99223	58.5173	16.5022	1.445	8.92177	0.372553	4.86449	1.89787	0.858574	0.426069	4.08436	0.991921	3.33941	0.225527	2.16972	9.4242	13.4027	2.80984	1.2448	0.170947	6.80152	13.8006	1.38681	2.23179	31.7824	11.0188	1.51952	3.36846	2.65408	132.357	13.4985	8.23433	0.672184	9.3461	1.92456	1.57681	19.2471	49.252	4.60243
TCGA-CV-7446	2.99452	1	0.0154036	0.298777	1.58102	0.0711314	0.243985	4.65529	0.871806	2.63905	0.532244	20.8847	3.39428	0.719077	1.05449	0.322179	0.918074	0.302317	0.157232	0.0999804	20.8032	1.08066	1.84467	0.0550093	1.60257	18.8908	4.65314	1.09771	0.601959	0.101635	0.0714725	3.62558	0.0917583	0.652438	0.824519	2.51514	0.614556	0.932416	0.74257	0.730529	0.388145	2.71039	0.331355	11.2708	0.712531	1.90119	3.06627	54.9714	3.03799
TCGA-CN-6989	2.68493	1	0.0635292	0.430843	3.22136	0.0977892	0.510876	11.3148	0.486165	4.20094	2.2419	13.8725	3.67124	1.35429	11.4162	0.0260542	2.36153	0.741715	0.147707	0.0856418	4.63875	0.291351	9.05052	0.0373676	1.38474	24.234	5.89624	1.14452	0.59111	0.0631227	0.054042	9.52709	0.298426	2.12957	3.78785	6.67818	0.871492	3.95308	1.26304	2.66732	1.29347	0.601073	0.236386	10.6226	1.00126	1.59174	9.20373	48.8631	3.01906
TCGA-HD-7831	1.8274	0	0.00988517	0.5628	1.605	0.0221324	0.262299	2.35726	0.583116	1.59332	0.755888	15.6718	4.88868	0.503055	1.28998	0.0121621	0.826903	0.159188	0.0392399	0.0542908	4.69445	0.750175	2.15237	0.0166126	1.23765	9.79062	4.06088	0.460333	0.437811	0.0322282	0.0917341	13.3307	0.0841219	0.297969	0.999468	1.81447	0.280934	0.624109	0.41045	5.08799	0.707415	0.313658	0.0114943	12.2765	0.297891	1.23707	3.96105	33.8689	1.31779
TCGA-BB-8601	1.70959	0	0.01994	0.07049	0.557338	0.126494	0.122377	0.902567	0.482153	0.409552	0.125024	44.8125	0.47305	1.24113	0.767833	0.0163553	0.10425	1.21754	0.0527689	0.00663718	2.67021	0.50078	2.02612	0.0502656	0.521731	28.9962	9.43029	0.393937	0.969718	0.0433397	0.0822413	0.912938	0.0497751	0.0898125	0.849921	0.568365	0.217957	0.224963	0.542609	4.20917	0.576148	0.199397	0.556463	3.97171	0.572853	0.917963	1.02987	45.3455	2.06559
TCGA-CV-5979	3.60274	0	0.0303872	0.0944988	1.68609	0.170089	0.133993	1.87267	1.35303	2.11703	0.791697	36.2796	0.665441	0.532281	1.37443	0.05697	0.435757	0.323318	0.034464	0.0346786	5.0415	0.303365	2.26849	0.0182384	0.77443	47.8832	5.70221	1.18433	0.798132	0.0404367	0.0134282	1.07325	0.0502407	0.482798	0.387275	1.13922	0.123371	0.242994	0.174137	0.363312	0.306282	0.310545	0.0908582	14.3598	0.43693	0.714387	3.89	51.2034	1.60164
TCGA-CV-A6JZ	1.95616	0	0.049785	0.248246	7.33964	0.107751	0.98852	10.4347	1.44722	7.37229	4.97272	47.9569	5.36231	0.968202	12.1983	0.16334	4.00492	0.694826	0.399014	0.709251	4.2131	0.848041	2.80809	0.323511	1.6988	24.5017	7.02351	1.31453	0.872102	0.0566803	0.266935	26.3329	0.255329	3.24283	7.14581	22.8028	4.08137	4.50204	4.67156	3.6296	1.04374	19.5039	0.246994	9.71257	1.78033	1.31368	20.7849	34.9363	2.48547
TCGA-CV-A6JY	1.76986	0	0.00552682	0.0678684	0.837244	0.108275	0.128694	2.76403	0.290776	3.60069	0.510758	57.6043	3.48971	0.881426	1.84446	0.0226662	0.537451	0.37826	0.0250733	0.0331135	5.08586	1.21905	1.71914	0.00464408	0.67584	7.3276	4.26059	0.733123	0.608867	0.0308895	0.0940294	1.2422	0.0865402	0.367658	1.62711	1.64597	0.193318	0.575572	0.451188	4.87224	0.42337	0.452766	0.115677	6.82477	0.209855	1.89217	2.48819	22.9717	3.08709
TCGA-CQ-A4CI	2.60274	0	0.0188427	0.120952	1.56137	0.102833	0.165811	1.763	0.863676	1.246	0.477713	32.7279	2.8741	1.36285	1.69302	0.0540936	0.310317	1.54564	0	0.0141119	3.14537	0.246899	5.3336	0.0870825	0.783842	25.2702	9.33542	0.345669	1.42713	0.0394921	0.08743	1.31758	0.041691	0.661008	0.644388	0.875084	0.128727	0.380198	1.03765	0.183983	0.446317	0.434825	0.372471	5.27189	1.00506	1.26628	2.42895	51.5055	2.93272
TCGA-KU-A66S	1.11233	1	0.0536347	0.277602	0.981633	0.343882	0.337971	2.46272	1.6208	13.1754	0.801514	2.58728	2.16517	1.94989	4.02633	0.047992	1.83032	2.76782	0.0221202	3.89026	3.67037	2.18821	3.30632	0.0901364	2.02595	2.52974	7.59176	2.81646	1.3937	0.222553	0.309195	3.79911	0.846464	1.99175	1.49347	2.17817	0.538296	8.17529	0.789234	4.59765	0.894451	1.45149	0.43089	6.17601	0.796389	3.29219	6.54764	18.0784	2.30629
TCGA-T2-A6WX	0.572603	1	0.0569341	0.938929	5.54584	0.289711	0.840847	10.7868	1.52659	7.66969	6.47639	43.6334	6.40395	1.3315	12.8221	1.29908	3.26887	1.23983	0.334603	0.82695	3.30694	0.644286	5.40946	0.334884	1.4119	19.0294	7.16627	1.17836	1.50255	0.0530342	0.400263	36.5797	0.102186	4.63204	16.7	19.6572	2.89665	3.90789	5.63501	5.99231	1.93025	27.1487	0.240735	10.9563	2.79194	1.39131	30.8848	28.2375	3.74666
TCGA-HD-8314	1.83562	0	0.0867691	0.18681	3.7629	0.367729	0.822278	9.86841	3.5819	14.1487	2.74218	10.3659	15.612	0.933796	6.47032	0.238929	3.05238	2.70727	0.738077	0.297069	3.05464	4.31092	2.96888	0.218731	1.56201	4.03355	7.53609	3.16606	1.62392	0.092372	0.287577	10.3237	0.628692	1.89397	6.37703	7.52938	1.21265	2.78349	1.70545	5.75767	1.38682	3.43256	0.80715	12.646	1.4979	2.12188	11.8439	30.8411	3.33883
TCGA-D6-6517	0.8	0	0.0315061	0.133653	2.38265	0.0282163	0.307102	4.58089	0.457094	1.92002	1.26256	10.4078	5.99484	0.598412	5.27072	0.103369	1.40341	0.21563	0.167945	0.0755066	4.87228	1.03207	2.80282	0.0370636	0.65608	38.7904	4.534	0.717286	1.03658	0.0391307	0.623735	5.79091	0.538373	0.939865	4.93754	4.50105	0.681877	2.0835	1.00886	13.5269	1.95617	0.614358	0.0659426	7.57093	0.362686	1.04697	10.0347	40.7034	2.23105
TCGA-IQ-A6SH	1.29041	0	0.0244931	0.131246	1.43185	0.268711	0.381991	3.00961	0.331919	2.2086	1.33808	50.2413	1.72532	0.333696	7.44049	0.445997	1.09102	0.601506	0.0555584	0.102724	7.30381	1.98446	0.914241	0.0329298	0.703891	19.241	7.16134	0.557625	0.765736	0.0349836	0.219719	8.75914	0.0933786	1.56825	2.33077	4.88221	0.562225	1.09682	0.948051	3.71714	1.20475	2.33434	0.102529	5.01708	0.717437	0.816517	8.27754	22.0996	1.49217
TCGA-MZ-A5BI	0.594521	1	0.299809	0.479934	6.69211	0.620597	1.65416	14.8664	2.60186	13.6745	6.39349	17.2006	13.062	1.86777	29.5759	1.60538	5.08683	2.43679	0.64157	0.77387	4.53908	4.36698	2.46338	0.337482	1.79813	5.60266	14.7606	2.49056	1.11583	0.161592	3.9196	32.3927	1.83697	5.69746	16.6536	19.2653	2.70207	6.03833	4.64982	78.4315	8.71211	8.05422	0.499898	9.21372	2.33199	3.22377	36.0141	13.9691	6.11993
TCGA-CV-A45O	2.33151	0	0.00495544	0.307025	0.987849	0.0859862	0.198577	4.43136	0.564881	2.23793	1.44681	39.3006	0.934459	0.548047	1.9294	0.0853562	0.81869	0.548631	0.0562027	0.232573	4.71059	0.676372	0.585734	0.0416396	0.532031	8.09106	5.18354	0.815835	0.221319	0.0246187	0.0766438	3.19283	0.101209	0.566583	1.0168	2.53517	0.68791	0.554772	0.603326	0.152069	0.149842	1.76677	0.230484	5.15624	0.570451	1.59953	3.25045	15.8604	1.85377
TCGA-BA-A6DE	1.20548	0	0.0500556	0.139699	2.68345	0.0905198	0.133446	2.29866	1.03438	12.0045	0.598307	13.5008	3.99347	0.999795	3.37724	0.10738	0.555608	0.170517	0.0218351	0.176867	4.71074	2.34605	1.9163	0.0355898	0.863007	18.2568	6.69325	2.06474	0.957284	0.111187	0.160793	1.72122	0.0576695	0.42023	0.606863	2.31046	0.496635	0.526299	1.75865	0.891565	0.263906	1.10624	0.143271	13.9138	0.185653	0.916858	7.73932	32.0821	2.95723
TCGA-CX-7086	1.56986	0	0.0146265	0.144914	2.35313	0.0511689	0.2693	2.90053	0.510104	1.51399	0.831357	18.3188	1.96185	1.1634	1.67403	0.131968	0.714996	0.213459	0.136858	0.127799	8.69424	1.53323	2.16107	0.0337986	0.710453	11.1195	6.11992	0.973531	1.25478	0.0692586	0.441135	3.40615	0.234004	0.642328	2.30528	2.9651	0.58755	1.2281	0.566146	2.89711	0.781356	1.45138	0.0850375	12.49	0.412122	0.921019	5.64061	35.2182	1.41296
TCGA-CR-7379	2.83836	0	0.0422763	0.120133	1.69647	0.00860496	0.295534	3.99373	0.110292	1.18696	0.930373	20.6135	5.39347	0.865501	1.7266	0.025219	0.76757	0.0618913	0.0741017	0.0498915	6.26935	0.570738	0.693373	0.0161472	0.6071	15.3937	3.60113	0.112085	0.829635	0.0155135	0.392323	2.06356	0.48405	0.255666	2.24009	1.68856	0.289867	0.785485	0.486857	5.75764	1.05367	0.771602	0.0268136	10.6019	0.206156	0.408771	10.3386	45.4781	0.944456
TCGA-D6-A6EM	0.635616	0	0.0281392	0.157065	3.00951	0.126004	0.74666	6.63097	0.506942	10.3313	3.41973	83.7623	4.77564	0.577309	21.3581	0.673951	1.51236	1.30279	0.140423	0.365286	3.26426	0.215081	2.03064	0.174971	0.951056	12.4904	6.67894	0.206485	0.636751	0.0104847	0.948774	16.6124	0.130267	3.55659	9.05408	7.75797	1.06422	1.89014	3.14475	10.5349	5.7292	6.78574	0.117791	3.88486	0.892072	1.01847	28.4226	24.1538	2.68315
TCGA-CV-6433	1.75616	0	0.239464	1.44244	8.74731	0.483092	1.12925	5.6674	5.22159	25.7091	4.00656	7.68211	5.01332	1.58326	17.567	0.527865	3.94889	2.05868	0.76385	0.154433	3.05438	3.68792	1.2104	0.104801	1.7978	14.4398	9.97519	2.62826	2.99309	0.0650595	0.393518	46.0474	0.139251	4.1017	20.7105	36.2023	3.15736	4.94217	4.33601	12.4284	2.29295	49.4864	0.255241	14.6277	3.96294	4.33727	26.6813	30.1796	6.73937
TCGA-QK-A8ZA	1.01644	1	0.0154658	0.161142	0.809504	0.0548264	0.136793	2.44162	1.13833	0.751524	0.480637	23.9627	1.59306	1.09072	2.7792	0.19451	0.334213	0.778301	0.0350814	0.0566268	5.35396	0.833117	3.62405	0.0259912	0.68893	17.3715	6.00699	1.07183	1.09749	0.110449	0	1.72516	0.0386063	0.412601	0.383263	1.45171	0.247942	0.62412	0.852595	0.100673	0.0727462	0.523448	0.2158	7.80945	0.581025	1.83043	1.9659	66.046	6.12433
TCGA-HD-7754	2.14521	0	0.01846	0.407004	2.24885	0.106772	0.354876	5.13319	0.821609	10.4059	1.00144	11.7641	2.66507	0.727379	1.56649	0.991763	1.50881	1.42444	0.0558312	0.0921683	3.98351	5.34161	2.56479	0.0439496	0.838277	7.21206	6.76037	0.92043	1.27791	0.0993521	0.19986	2.88897	0.251349	0.482889	2.89117	1.97318	0.440554	0.82906	1.31646	6.73778	0.694642	0.962034	0.1431	15.3586	1.18491	0.859599	3.96205	27.3336	10.5786
TCGA-BA-A6DL	1.70685	0	0.0167052	0.149191	1.45693	0.268829	0.21711	2.48975	0.569282	19.2498	1.08613	73.8797	2.70557	1.10784	10.5425	0.113042	0.903948	0.857488	0.0710492	0.221028	7.78327	0.246252	1.11719	0.0807132	0.888635	8.91997	5.29521	1.94875	1.06628	0.0376056	0.477991	3.09759	0.34687	2.56114	2.23548	1.9026	0.474758	0.793742	0.643667	5.82544	0.90082	1.11313	0.417629	5.64772	0.468175	2.28283	9.59506	66.7825	1.4451
TCGA-CR-7385	2.73151	0	0.136341	0.83712	6.21355	0.419733	1.25513	10.5991	2.4635	19.3462	4.80702	17.3379	7.91115	1.51151	11.6669	0.596428	4.23728	0.701369	0.816116	0.552147	3.77517	5.97151	2.12046	0.120929	1.7714	3.7556	7.32771	1.94535	1.61252	0.098779	3.18652	20.0698	2.50097	4.88128	10.7893	17.2423	2.83156	6.37957	5.30929	23.2229	5.05408	7.76079	0.21138	18.536	1.75759	1.46294	25.0505	44.2508	7.6658
TCGA-CV-6941	0.936986	1	0.0195911	0.279942	2.36339	0.0460567	0.326757	3.44219	0.599693	17.012	1.36829	16.9998	6.95727	0.989136	3.25229	0.253892	1.40938	1.15153	0.10221	0.0782523	6.05211	0.598977	2.31567	0.0460936	0.889638	19.8662	5.63865	2.94522	0.557066	0.0510975	0.242406	3.68896	0.213399	1.05482	2.27211	3.32163	0.488247	2.80024	1.35117	3.47601	1.02682	1.22517	0.236914	9.8879	0.661225	2.44446	7.95989	38.8065	0.822057
TCGA-CQ-6222	5.52329	0	0.0398515	0.22689	3.05791	0.459513	0.763949	6.60933	0.222373	4.18343	2.15757	31.2116	4.32956	0.648333	8.91755	0.254961	2.44604	0.312857	0.216951	0.286521	3.49773	1.00955	1.2148	0.0837162	1.06512	9.72283	3.75426	0.37491	0.421229	0.0433088	0.110946	14.8089	0.453082	2.01312	5.04848	11.3749	1.55075	2.65613	2.54657	2.0234	1.10863	7.11337	0.0463387	7.07885	0.725362	1.05859	13.4165	24.0491	1.65447
TCGA-CV-7422	2.8411	1	0.0331318	0.212673	2.88825	0.053781	0.507747	3.67605	1.08549	2.47968	1.18139	20.7866	3.24682	1.15768	3.45887	0.660368	1.16403	0.500199	0.221704	0.158806	4.62664	0.835702	1.38097	0.0361921	1.10153	10.2797	5.08302	1.08469	1.19858	0.0555523	0.98388	4.71623	1.22704	0.850612	2.15772	4.07875	0.713441	1.53974	1.21015	6.9692	2.73836	2.23254	0.246561	11.0549	0.986451	1.20443	7.62345	56.9533	2.06155
TCGA-BB-4217	0.512329	0	0.224434	0.526573	14.447	0.281058	3.56162	22.6589	1.09164	12.4713	8.81344	48.0184	25.4002	1.09443	18.3751	0.202808	6.85733	0.949499	1.76887	0.839476	5.89273	0.3406	1.96418	0.23973	2.50596	16.786	6.37616	1.17022	1.51487	0.0685059	20.2332	30.3327	12.8553	7.86827	30.735	35.6465	5.96256	15.544	8.30966	131.06	44.4915	4.38034	0.132696	12.9596	3.59719	1.56602	78.7319	42.3048	2.34219
TCGA-P3-A5QF	0.90411	1	0.0288915	0.241897	1.47985	0.619915	0.234681	2.34039	0.990326	11.206	0.980574	101.152	0.670767	1.37381	6.03651	0.564793	0.775391	2.7431	0.0709967	0.0961675	4.08132	4.36406	0.629077	0.0687848	0.965239	7.71933	7.50957	0.779166	1.82799	0.122602	0.0670281	3.41517	0.121293	0.695702	0.787568	2.75452	0.400018	0.407443	0.420209	0.510468	0.388276	1.21676	0.190369	5.36552	0.917084	0.858677	5.10666	27.9766	2.42594
TCGA-T3-A92N	0.260274	1	0.0112308	0.178658	3.32934	0.122583	0.264554	3.26398	0.756493	2.59083	1.42824	48.6973	1.2741	0.697538	3.57984	1.20214	1.08625	1.36773	0.0827938	0.179435	4.80398	0.38629	2.06109	0.0707774	0.70124	53.8795	4.9554	0.861091	1.52984	0.0645124	0.0521105	6.21237	0.0649894	0.898853	1.4194	3.42748	0.589246	0.614034	1.06701	0.610955	0.260356	1.9891	0.391769	6.94405	1.63128	1.67289	5.85853	43.2589	2.04299
TCGA-HD-A4C1	0.030137	0	0.0179238	0.160073	1.34698	0.0551794	0.228094	2.08144	0.739399	1.61622	0.828208	15.3735	1.63	1.12042	0.996946	0.084534	0.590365	0.360799	0.0304927	0.0671181	5.83719	0.264215	2.36948	0.045183	0.947642	13.7646	4.60198	0.746148	1.51429	0.0445227	0.13861	1.99188	0.0244047	0.312057	0.852816	1.58554	0.435919	0.75831	0.545557	2.83767	0.614243	1.38562	0.208415	10.6905	0.488822	1.30885	4.09253	37.9022	2.29586
TCGA-CV-6441	0.8	1	0.0559801	0.0546815	1.1403	0.349898	0.14652	1.72273	0.475994	1.06215	0.354811	80.4378	4.16577	0.422462	1.0379	0.860932	0.258529	0.507086	0.0105817	0.00931668	3.37855	0.422789	0.986725	0.0117597	0.688479	28.3069	4.3829	2.34795	1.03132	0.131812	0.00721518	1.1883	0.0158795	0.349119	0.249707	0.956009	0.117281	0.0850187	0.5614	0.104114	0.131656	0.452138	0.0759415	9.65451	0.359886	1.37742	3.16435	20.2371	1.74193
TCGA-CR-7370	0.287671	0	0.0278887	0.459219	2.44332	0.111224	0.29072	3.92851	1.0421	1.87037	1.29436	30.9481	4.36416	1.01974	3.02784	0.240188	1.1701	1.48066	0.0909372	0.139244	6.30725	0.609048	4.03382	0.0439394	1.49598	26.1256	6.4975	1.35775	0.744741	0.0562865	0.404385	5.93741	0.132905	0.583382	2.30143	3.65429	0.796399	1.31151	0.75073	6.15613	0.765996	3.35463	0.316178	18.4169	0.720668	1.04224	5.84266	29.6774	1.79329
TCGA-CR-6467	4.86849	0	0.225799	0.995517	11.7753	0.495954	1.77066	15.8634	4.82797	16.4411	5.49552	3.59832	20.6673	1.54158	14.3814	1.43476	5.77706	1.57645	1.43606	0.662158	3.56704	18.0766	8.87279	0.206546	2.7275	2.41385	10.8139	5.82419	1.71693	0.269793	4.80971	34.947	4.17969	4.97324	19.5152	28.2925	5.15496	9.53252	8.3477	58.0087	12.3244	27.1712	0.830871	23.5549	4.96468	3.91265	39.7572	33.0638	10.4829
TCGA-CR-6472	2.87671	0	0.0300228	0.142442	2.07019	0.0588172	0.32516	4.54504	1.10888	6.19652	0.769342	8.73338	1.83237	1.60405	2.24796	0.13544	0.737734	0.745362	0.153228	0.0749497	4.61515	5.61131	2.61483	0.0336368	0.490156	0.842145	5.51963	1.50637	0.84177	0.0792378	1.3234	4.64855	0.39516	0.956989	3.97298	3.91733	0.596174	1.49166	1.30647	8.82232	2.07792	1.36832	0.116367	12.3755	0.566971	1.31859	5.73734	38.0625	3.42347
TCGA-CR-7386	3.91781	0	0.0572877	0.333089	2.51137	0.0106887	0.845364	4.37977	0.350112	2.64745	1.53048	14.3797	5.9474	0.286945	6.29115	0.285849	2.51589	0.144148	0.330282	0.143015	3.99715	0.562986	0.861278	0.0120344	1.13814	22.5924	3.12335	0.413191	0.195447	0.0222348	0.0664535	12.9117	0.253507	2.36198	5.9626	10.1776	1.66463	4.84119	1.94528	2.13091	1.73226	4.11472	0.0111022	9.36768	0.745217	1.22519	12.2956	36.9456	1.5408
TCGA-CN-4726	0.389041	1	0.00462548	0.0413092	0.33846	0.0155344	0.385739	1.50515	0.191734	0.674294	0.559861	53.0345	0.799083	0.237243	0.949942	0.0341455	0.923785	0.0372437	0.0629526	0.0646642	7.04927	0.277788	0.143877	0.0038867	0.532614	17.1768	3.85312	0.134897	0.117063	0.0100535	0	1.3284	0.0346389	0.269237	0.453917	0.838798	0.146623	0.252895	0.175782	0.258079	0.419596	0.394938	0	2.41871	0.248113	0.726932	5.97647	59.2024	0.76939
TCGA-CN-4742	1.08767	1	0.0296955	0.13076	1.91842	0.0166217	0.330549	2.86859	0.618095	1.32894	0.744765	16.401	2.43258	0.721885	3.13401	0.0297698	0.759017	0.0863431	0.0748435	0.0197687	5.13392	0.194552	1.12895	0.0138625	0.42595	19.2741	1.54789	0.223493	0.260339	0.0225389	0.377638	2.77685	0.258322	0.699629	3.17906	2.42742	0.461641	1.36158	0.826652	7.8701	1.4899	0.757603	0.0460393	10.5488	0.18693	0.392836	7.05232	36.1311	0.831151
TCGA-BB-4227	0.367123	0	0.015248	0.121991	0.741815	0.321481	0.165142	5.24373	2.05013	0.977736	0.461398	123.084	0.624538	1.20163	0.913354	0.0541961	0.499574	0.798034	0.0403519	0.0558294	4.20862	0.793635	1.54936	0.029896	1.00565	46.451	6.47661	1.06151	1.28634	0.0789085	0.00786116	0.685423	0.14879	0.269433	0.347636	0.629456	0.0833352	0.191877	0.336235	0.0141794	0.358609	0.574721	0.177301	8.18434	0.814846	1.75893	1.83758	27.1354	2.3293
TCGA-D6-6516	2.11781	0	0.0433519	0.278276	2.59347	0.0262879	0.336489	4.67239	0.33118	1.8867	1.4359	61.2117	2.69642	0.408228	3.38509	0.429664	0.974601	0.218164	0.135212	0.155122	7.61831	0.658775	1.91034	0.051606	0.52028	17.8402	4.3561	0.35686	0.207063	0.0145825	0.122926	8.31825	0.182001	1.61843	2.41721	8.09058	1.36631	1.58956	1.38563	2.00561	0.655437	5.2855	0.151227	11.3793	0.664094	0.929059	8.61728	24.6443	1.28097
TCGA-CQ-7071	3.59178	0	0.0143681	0.272677	1.43212	0.053616	0.339755	3.23594	0.557405	1.16964	1.14765	42.3064	2.08597	0.391504	4.30325	0.0864242	1.15684	0.241021	0.0977748	0.105216	4.76145	0.308549	1.40037	0.0201221	0.635374	23.0306	3.67995	0.355949	0.773613	0.0743552	0.177781	6.38696	0.0619508	1.30925	2.29303	4.16607	0.905673	1.02249	0.856125	5.06389	0.897891	2.3928	0.155932	5.64762	0.499376	1.58141	4.63808	39.9116	2.19325
TCGA-IQ-7632	1.20822	0	0.0236263	0.0817629	0.906453	0.603039	0.179118	1.19723	0.177036	0.635578	0.158442	48.8811	5.47567	0.496082	1.23326	0.0581367	0.706548	0.104629	0.0428737	0.018874	4.85247	0.304418	0.499734	0.00794108	0.403096	17.3013	1.98909	0.248941	0.379869	0.0161391	0.54082	1.03844	0.0965075	0.186637	3.56915	1.65805	0.191106	0.332164	0.605231	14.4873	1.38119	0.888695	0.0439556	7.73195	0.193659	0.572587	1.97683	38.1337	1.61726
TCGA-CV-A6JT	2.33425	0	0	0.158532	1.18536	0.0904521	0.373899	4.43982	0.296669	3.04678	1.74609	87.735	4.65283	0.478781	6.2855	0.0562318	0.56836	1.19273	0.0388771	0.0831281	4.31088	1.14427	0.548349	0.119328	0.682992	12.5965	9.33189	0.331692	0.28067	0.0395326	0.0681644	9.31856	0.0566739	1.07906	2.86874	3.94192	0.620904	0.752205	1.06833	0.423494	0.918046	2.11315	0.182209	5.24886	0.363018	0.912101	11.7901	13.548	2.41008
TCGA-BA-A4IG	2.34247	0	0.0826132	0.253619	3.49632	0.195243	0.792836	3.30619	2.5281	15.1161	2.00813	38.3811	3.27485	1.62208	3.39721	0.237166	1.5309	1.06245	0.47369	0.0504137	6.25758	4.72588	2.88379	0.0347092	1.15225	25.7711	8.85109	2.38773	1.92682	0.0855049	2.72586	6.13204	2.81837	1.31666	5.75964	7.40269	1.35452	2.7782	1.69898	18.6553	4.48725	2.64252	0.234817	11.6147	1.47714	2.53061	11.7022	47.9398	3.17937
TCGA-BA-6870	1.23562	1	0.0668099	0.110099	3.32706	0.0569845	0.578864	4.72843	0.755748	2.81616	1.967	97.2839	15.2072	0.650158	5.40395	0.0495803	1.4371	0.409862	0.252578	0.196966	4.64768	0.65309	1.44481	0.0695055	0.748147	45.8839	4.93331	0.430989	0.312594	0.017781	2.19458	4.80675	1.24539	1.07802	7.60647	4.40905	0.643339	1.83468	1.34337	61.968	7.08672	0.675428	0.0813848	7.51992	0.521547	1.13297	13.148	18.2226	1.44602
TCGA-CV-7414	0.0383562	1	0.0098708	0.426077	1.5825	0.0313087	0.2245	1.72724	0.236055	0.998856	0.885296	8.96917	3.76075	0.493094	6.32086	0.286069	0.767213	0.14571	0.0261219	0.0985669	5.34115	1.5808	1.1872	0.011059	0.638204	27.9169	7.04614	0.718127	0.37717	0.135877	0.0101779	3.1224	0.0716796	2.4521	0.968661	3.45387	0.266139	0.51398	0.25008	0.293729	0.431128	0.747889	0.00765174	21.72	0.37083	0.395218	5.9733	25.4547	4.6092
TCGA-BA-A6DA	0.961644	0	0.0206044	0.0306688	0.497127	0.0345991	0.182242	3.07657	0.432518	1.90955	0.887476	75.7824	2.15996	0.506387	2.85042	0.0281671	0.373441	0.912467	0.0701061	0.0068583	4.13422	0.644956	0.128181	0.0346269	0.472281	20.1786	9.50065	0.24553	0.0869104	0.00853022	0.191208	2.14399	0.107542	0.599661	1.2663	1.31637	0.187683	0.196696	0.778194	1.2071	0.678415	0.832084	0.0798614	4.73799	0.173856	0.952181	3.37583	30.0942	1.13772
TCGA-CQ-6227	0.353425	1	0.0251458	0.101759	1.97798	0.0615783	0.525955	1.94153	0.298168	1.94858	0.598952	40.675	7.21021	0.627236	3.09315	0.131486	0.716492	0.221451	0.153292	0.0564971	6.68316	0.53885	0.879938	0.029053	1.18572	24.5189	3.8339	0.47904	0.891425	0.0458706	0.277105	3.54018	0.507151	0.748168	1.53294	3.28561	0.329831	1.23571	0.68353	3.88458	2.15434	0.942948	0	10.1019	0.36373	0.838273	6.88603	33.8204	0.976818
TCGA-CV-7432	7.0411	1	0.0222552	0.0579705	2.55714	0.0186856	0.0562411	0.979719	1.99878	0.512848	0.248746	70.9035	0.979233	0.823411	0.904593	0.00304238	0.290885	0.0373324	0.00841366	0.0037039	5.76746	0.967991	2.8844	0	0.56787	49.2448	3.31088	0.265201	1.00224	0.0299444	0.00573687	0.713255	0.0328275	0.14265	0.43018	1.00622	0.141904	0.333168	0.180116	0.0724342	0.284135	0.243947	0.025878	11.4736	0.109541	0.775278	1.54537	46.8056	1.4777
TCGA-UF-A7JD	2.02466	1	0.0726575	0.70161	2.2387	0.455495	0.295092	2.9238	1.9287	14.9323	1.3964	7.38953	7.89366	1.07141	9.51263	0.0476765	1.88414	0.848289	0.0412027	0.123341	9.04651	0.690229	2.53124	0.10379	1.40696	16.3147	8.54907	0.4443	0.676045	0.0879847	0.404555	1.52417	1.93901	0.415367	1.18836	1.26403	0.214432	0.822874	0.649394	6.04035	1.74297	0.570071	0.456219	10.1465	0.626209	2.42984	4.2405	32.2189	2.08142
TCGA-CQ-6225	1.10411	1	0.0210415	0.0528518	0.696319	0.0942221	0.051275	2.95891	0.712862	9.92951	0.840341	78.412	1.46981	0.652036	1.33541	0.0719118	1.16976	0.61416	0.0238645	0.0105057	2.99556	0.536103	0.567237	0.0058936	0.797391	21.4008	3.93959	1.77827	0.381122	0.0250448	0.0813604	0.464169	0.162349	3.14212	0.208575	0.589422	0.0689994	0.456521	0.407225	0.156535	0.13432	0.214458	0.375157	8.30479	0.154295	0.831352	3.98782	31.4058	0.980622
TCGA-BA-4074	1.26575	1	0.0133306	0.230665	0.369086	0.00932709	0.382598	0.615357	0.162054	3.70382	0.798584	31.4585	0.754138	0.598269	1.85367	0.0464702	0.397262	0.550099	0.034018	0.0465906	5.1327	0.22562	0.414654	0.022403	1.07558	27.9094	4.22554	0.348014	0.803751	0.0341482	0.0257725	2.09733	0.061259	0.280585	0.673916	0.56996	0.23314	0.26464	1.49871	0.48346	0.994293	0.334542	0.124005	1.5955	0.616641	1.08102	4.68186	59.1771	0.278314
TCGA-CV-A6JE	2.94521	0	0.00511825	0.254261	1.95761	0.157568	0.54047	3.06825	0.86088	6.85361	2.90916	61.4935	3.38429	1.05827	16.6431	0.117547	0.963328	1.55573	0.0348295	0.0562202	2.71995	0.597996	0.31841	0.0774137	0.722167	9.22139	15.5294	0.529659	0.510518	0.0588011	0.284983	12.6285	0.0313602	2.91003	3.53114	5.94624	0.800025	1.09936	1.85143	0.656818	1.92941	6.50202	0.130931	5.3392	0.579938	0.571457	16.7113	18.379	2.63465
TCGA-DQ-5631	1.50137	1	0.0149803	0.0975519	1.24921	0.01118	0.13385	2.11896	0.810032	10.8608	0.416543	32.6855	2.03664	0.654295	1.80532	0.0389095	0.328942	0.135696	0.0424752	0.0423835	3.98635	0.776975	4.34902	0.00839175	0.932118	64.8573	2.69711	0.810345	0.877194	0.0852753	0.0888161	1.85806	0.0305954	0.197229	1.37355	1.01963	0.180119	0.386767	0.182737	4.26271	0.498271	0.152681	0.0464502	14.1957	0.159506	0.846851	5.43316	55.5938	2.72848
TCGA-CV-6952	0.506849	1	0.0449034	0.175447	1.7509	0.0377013	0.285715	3.40818	0.313204	1.29625	0.890539	50.2334	1.97576	0.686738	3.17002	0.230194	0.989919	0.241037	0.114588	0.0597857	5.43097	0.608805	0.954437	0.0251543	0.78529	26.147	3.66274	0.848394	0.635065	0.0604177	0.272014	6.05547	0.135017	0.727326	2.03636	3.67424	0.797589	1.37854	0.703128	1.86861	0.656265	2.29263	0.0783195	9.14232	0.683351	0.95043	6.50342	29.7418	1.59193
TCGA-CQ-6220	2.69863	1	0.018376	0.105134	1.54814	0.0154287	0.228873	2.15678	0.395507	1.28073	0.826563	54.1314	1.16252	0.434441	1.8673	0.139421	0.667708	0.221941	0.104207	0.155973	7.28644	0.576877	0.74307	0.0193013	0.415741	11.6922	2.94736	0.358717	0.683922	0.0313817	0.0497376	4.14164	0.0469135	0.859514	1.43445	3.12917	0.858685	0.986756	0.766239	0.435749	0.490828	2.17858	0.064102	6.72591	0.437473	1.28596	3.91897	44.4852	1.63523
TCGA-CV-7097	1.05479	1	0.0295719	0.268226	2.4665	0.0496575	0.434374	4.43188	0.486196	2.26379	1.38155	31.1333	2.38572	0.548046	3.98555	0.0697349	1.43011	0.17114	0.159312	0.0110736	6.00447	0.226032	2.50657	0.00931824	0.907636	22.4456	4.41968	0.292112	0.905252	0.0390238	0.0514549	5.70494	0.276819	2.09783	1.92368	4.9975	0.89699	1.70825	0.673771	1.11373	0.774967	1.30085	0.0515785	11.0817	0.672819	1.10905	8.25401	51.9627	1.89519
TCGA-P3-A5Q5	2.49315	0	0.123431	0.847164	7.795	0.609007	2.5028	19.2819	3.76443	29.3262	8.24011	14.9589	9.0878	1.42517	30.8258	0.314973	7.40921	3.58889	0.860683	1.51557	3.3036	3.97843	5.54574	0.495535	2.40216	5.2778	10.4449	3.33307	1.67081	0.0709729	1.99391	49.6619	1.57791	7.64548	18.0536	29.13	4.62719	7.903	7.62809	24.4228	5.99011	23.0189	0.520937	13.5899	3.87941	2.3392	52.8458	22.6047	4.09778
TCGA-BA-7269	3.48767	0	0	0.142142	0.42436	0.0303775	0.192158	1.49327	0.0698846	2.93936	0.645277	75.7837	1.21894	0.431588	5.66214	0.0342418	0.270642	0.210087	0.018939	0.0500245	3.87468	0.569805	0.259709	0.0315711	0.843603	24.2449	3.53582	0.113895	0.0621495	0.0337022	0.071025	2.99212	0.0255788	0.442601	1.36559	1.84646	0.962834	0.336937	1.28977	0.745365	1.00145	0.664725	0	4.06544	0.16103	0.567723	3.81281	14.1627	1.32594
TCGA-CN-4741	6.13425	0	0.070713	0.236821	2.3201	0.623868	0.317281	6.08088	2.96338	2.3051	1.3962	14.0052	2.38219	1.13071	1.91615	0.176764	1.21825	1.45054	0.076381	0.161399	5.12287	7.55221	2.28334	0.0622482	0.524262	8.75355	7.305	2.78452	0.867243	0.108737	0.177074	5.20529	0.144423	0.980002	2.42326	3.65883	0.644116	1.44215	1.45503	4.94119	0.522675	1.95817	0.438528	13.6238	0.710314	1.71944	5.71312	38.1681	3.9507
TCGA-BA-4078	0.756164	1	0.0751625	0.298171	3.0228	0.745264	0.555293	6.51241	2.46296	3.74581	1.44674	14.0625	2.92289	4.04659	2.63013	0.374306	1.6308	1.35629	0.18876	0.203721	2.26742	1.34246	2.58845	0.166916	1.7179	11.4782	11.6198	1.96727	2.19797	0.170034	0.0498219	7.5216	0.0858926	1.06027	2.75403	4.0566	0.91547	2.19451	1.2544	1.03345	0.811701	1.78095	1.62935	21.7358	2.66465	1.57953	7.86574	33.8426	7.31324
TCGA-CV-5439	1.49589	1	0.0167107	0.27516	2.90986	0.0771674	0.280525	2.24497	0.649394	1.27453	1.04207	83.836	1.55526	0.351545	2.34156	0.191892	0.751352	0.731627	0.108978	0.0500605	6.60184	4.04168	1.29948	0.00702084	0.657209	31.3389	14.1534	0.786044	0.363836	0.0220519	0.549223	6.05114	0.375425	0.794648	2.09956	4.447	0.904162	1.12574	0.852623	3.26331	1.0527	3.53328	0.165163	9.55187	0.631992	2.84065	5.12096	42.6957	1.76871
TCGA-CQ-5327	4.54795	0	0.039766	0.308282	3.00241	0.140971	0.748909	5.11455	0.366304	3.08444	2.2187	25.1234	2.67967	0.66925	5.52015	0.442143	2.21302	0.302401	0.260584	0.202958	3.82434	0.342548	1.81417	0.0594037	1.01325	15.5119	3.61343	0.68586	0.947211	0.0274386	0.341692	13.3625	0.318852	1.72682	4.84843	8.17539	1.24605	2.24895	1.92169	3.15555	1.24698	8.32522	0.051377	9.86234	0.804228	1.0451	14.1754	38.6045	5.27774
TCGA-CR-7393	2.72055	0	0.102078	0.452654	8.21853	0.0793571	1.50171	15.3593	0.289321	5.26282	3.63612	27.2893	10.4973	0.599918	5.24099	0.181409	4.6727	0.0799088	0.984074	0.571954	4.99088	0.668772	1.55231	0.10007	2.2055	13.4651	3.74619	0.458819	0.388359	0.0457822	0.61398	21.8242	1.20843	4.66847	10.8437	19.3389	4.32056	10.3575	4.64556	11.296	3.95547	7.06683	0.0263767	13.0965	1.70897	1.4644	28.4259	23.5674	3.38113
TCGA-CV-7090	14.389	0	0.0352286	0.218758	2.89651	0.0221836	0.574696	5.70625	0.845982	2.75308	1.54138	34.019	9.42897	0.931679	4.16386	0.166149	1.80498	0.115235	0.15982	0.162699	5.24441	0.47603	1.50672	0.0333021	1.13268	38.5546	3.4896	0.273421	0.632627	0.0314482	0.08173	8.63275	0.233838	1.26787	2.33094	5.40811	1.22741	1.46177	0.979302	0.749378	0.905455	2.63701	0.0204816	13.2521	0.488344	0.400787	10.1475	32.9229	1.21025
TCGA-QK-A6IH	1.78904	0	0.00490579	0.0520274	0.523903	1.21921	0.0929807	2.00663	0.211175	1.3529	0.55768	152.195	1.48314	0.727341	1.82611	0.0120716	0.189798	0.849265	0.00556396	0.0195951	5.00676	0.482109	1.15973	0.00824448	0.42327	24.8824	9.19336	0.364601	0.292135	0.036558	0.0227628	1.15162	0.0300584	0.224363	0.437659	0.860699	0.112609	0.338469	0.300367	0.177917	0.385687	0.662269	0.0114088	6.60172	0.177404	0.539949	3.86822	22.8436	1.22235
TCGA-F7-A624	1.03562	0	0.036248	1.14652	3.37081	0.306595	1.31951	9.80437	1.10764	20.035	5.7774	9.10375	7.6414	1.60418	19.4379	0.251066	4.80094	1.28095	0.484197	0.442397	2.46372	0.290254	0.826837	0.280895	1.32728	11.7013	6.54155	0.450889	1.95467	0.0400178	1.04652	31.8037	0.0932255	4.50446	9.38994	15.9078	2.54017	2.59001	3.42399	19.483	5.91063	25.2151	0.112396	4.22277	2.37644	1.34904	38.6808	66.3686	1.60315
TCGA-CV-7100	0.750685	1	0.0689867	0.476889	2.53552	0.0653476	0.53163	4.41151	1.93743	16.7001	1.80107	34.6324	4.53862	0.757006	3.58739	0.509263	1.74789	0.875935	0.13241	0.137776	5.10614	2.50322	2.17887	0.0267546	1.28063	43.5058	2.92013	0.863675	1.83679	0.0560226	0.147737	8.93216	0.0939313	1.23003	2.20931	7.19007	1.60675	1.51287	1.77021	0.222065	0.684642	5.64538	0.185115	16.6823	0.924321	1.15972	11.9088	39.0617	2.6372
TCGA-CR-6471	3.29315	1	0.0459746	0.521132	4.78806	0.0336518	0.597509	7.51091	0.654036	6.35396	2.39189	50.8697	5.50505	0.629194	7.38402	0.0986251	1.90812	0.121021	0.405108	0.116538	5.92862	1.20482	1.58406	0.0416032	0.784617	9.76082	3.92798	0.389262	0.823955	0.0153732	0.546978	17.1425	0.38522	2.84514	7.25653	13.3426	2.6325	6.77206	3.58892	8.00131	1.54702	10.2053	0.0246732	12.6013	1.03802	1.11719	13.9123	30.3745	1.58804
TCGA-CV-7235	6.43014	0	0.0823983	0.538113	5.05485	0.0184486	0.626918	5.0419	2.13472	4.65615	2.16314	96.051	3.38579	1.14241	4.07192	0.273721	1.91272	0.199038	0.205597	0.0987367	2.69759	1.02569	4.35715	0.0484664	0.827192	27.3389	5.58937	0.829439	0.435474	0.0690788	0.0509769	8.49851	0.0673154	3.01902	2.49933	7.38614	1.2204	2.70841	1.38303	0.310326	0.755773	5.0674	0.0766492	17.2129	0.543795	1.3669	10.2493	22.6302	3.90872
TCGA-CN-6994	3.2411	0	0.00996574	0.314288	2.13051	0.0753058	0.21047	3.56884	21.2229	2.04064	1.25514	11.8982	1.66406	0.439268	2.11064	0.576279	0.989951	0.461395	0.101725	0.114442	4.71429	1.06642	3.28587	0.0628051	1.18471	14.0696	4.32142	0.604716	0.467342	0.0139247	0.146429	2.91185	0.213715	0.973703	1.67442	2.36554	0.430282	0.849738	0.782004	0.542138	0.401792	1.08088	0.336052	15.4003	1.03009	1.86151	5.8935	23.4712	2.92822
TCGA-CQ-6223	3.91233	0	0.00922429	0.0943938	1.86072	0.0413055	0.273068	3.48535	0.421579	1.44405	0.852458	23.6735	1.82922	0.465726	3.03894	0.179062	0.681597	0.185681	0.101131	0.0767592	7.301	0.517042	1.07119	0.0413386	0.607374	14.2048	2.65881	0.491748	0.368487	0.0286415	0.147424	3.98523	0.217701	0.98755	1.75557	3.40898	0.631853	1.59305	0.815788	4.023	0.626029	1.30202	0.0572046	10.5785	0.32801	1.09986	4.33808	44.5375	1.33755
TCGA-CN-4725	3.16986	0	0.00897264	0.0634384	1.3971	0.0217635	0.123092	1.56264	0.355242	0.743906	0.229926	43.5971	0.805971	0.642379	1.01094	0.0343448	0.281464	0.427458	0.0169607	0.0388259	9.19683	0.551924	1.28385	0.0100527	0.595655	68.1431	3.12476	0.334833	0.877163	0.0250741	0.0231294	0.926179	0.0712659	0.146112	0.444708	0.758443	0.153654	0.401024	0.223115	0.0834382	0.319548	0.269174	0.069555	6.57287	0.286615	0.484285	2.78827	60.9106	1.39421
TCGA-C9-A47Z	0.523288	1	0.0047522	0.143238	1.22552	0.0478798	0.149258	2.22711	0.386397	0.896312	0.443059	38.0225	1.07536	0.636017	1.17929	0.0740598	0.37268	0.401772	0.0377284	0.0521995	6.23699	0.472204	2.01034	0.0199659	0.668978	16.7642	4.38649	1.60946	0.650875	0.0295112	0.0588004	2.29048	0.0905873	0.291431	0.621804	1.36623	0.399974	0.587696	0.294308	0.397724	0.296974	0.954078	0.20998	7.89777	0.509821	1.16679	3.20714	38.3175	1.57443
TCGA-CV-7421	0.00547945	1	0.018992	0.133571	1.13279	0.0425223	0.257115	1.67004	0.581355	2.1464	0.552946	47.8394	1.09752	0.566202	1.91771	0.152662	0.432921	0.98634	0.0258481	0.0341368	3.15926	0.547481	1.41781	0.0159586	0.463251	22.1677	3.84322	1.41507	0.359079	0.146247	0.0998724	1.3375	0.118953	0.379019	0.463117	1.06402	0.149469	0.440074	0.275336	0.709973	1.10262	0.565368	0.203169	17.507	0.43039	0.492434	3.31548	29.0982	1.60294
TCGA-MT-A7BN	1.28493	0	0.0250494	0.102534	2.00137	2.20599	0.70989	6.26376	2.36289	7.42252	2.67685	3.64876	10.5393	1.0372	29.7591	0.232857	1.7549	1.64717	0.11364	0.133406	4.56297	1.23996	0.986949	0.140323	0.70146	5.33805	11.402	0.479168	0.515869	0.171113	0.439087	11.0725	0.147796	2.29991	5.06538	5.78588	0.757531	2.43477	3.49637	12.0196	4.15752	3.52612	0.0582541	6.54561	0.69951	1.36084	38.3601	14.6914	1.87185
TCGA-UF-A719	4.55616	0	0.0388957	0.154145	2.2292	0.0718457	0.157972	4.47016	0.43408	21.1228	0.582123	85.6728	4.96391	1.42142	20.0201	0.111662	0.837818	0.407137	0.0352913	0.00776803	3.99223	1.02356	3.09726	0.049025	0.547544	10.8672	4.97111	2.90539	0.851206	0.059178	0.156412	2.90434	0.0820878	0.784319	0.497366	2.71243	0.573961	1.02279	1.31665	1.71445	0.258748	0.812308	0.171864	7.45878	0.47354	0.864434	6.539	25.4847	5.09864
TCGA-HD-7229	2.8137	0	0.0413536	0.249291	3.24186	0.192122	0.29112	3.34533	1.54276	1.35485	1.49147	22.2015	2.8828	0.758937	3.36175	0.651251	1.07669	0.299675	0.0703525	0.115625	5.69829	0.763121	4.01331	0.0451732	1.19246	51.7983	3.82236	0.482411	0.99734	0.0295327	0.28782	7.19813	0.135135	1.15626	2.81614	5.23723	1.6544	1.07666	0.902192	8.64093	0.583542	4.32773	0.105788	16.8592	0.989478	1.01534	6.63182	45.1885	1.85553
TCGA-WA-A7GZ	1.71233	1	0.0550629	0.101661	1.06884	0.130396	0.11239	2.67942	0.837349	2.72446	1.56919	34.1426	2.31113	1.59201	1.19607	0.0486382	0.292307	0.264309	0.0576464	0.0592138	6.17317	1.92861	2.0553	0.035591	0.833933	16.8727	7.70115	4.11223	0.816583	0.074964	0.0327552	0.856791	0.207617	0.145284	0.340083	1.74227	0.0601873	0.237093	0.378568	0.31904	0.16223	0.229696	0.285656	13.8895	0.673942	0.974956	12.8924	22.8361	1.82368
TCGA-CV-A461	5.65479	1	0.074548	0.89203	5.70183	0.156478	1.1581	10.3777	1.74935	12.5165	4.9536	25.4504	7.65238	0.761734	37.1786	1.16178	3.00108	2.27907	0.380473	0.414081	6.90383	4.79757	2.37681	0.203584	1.32387	14.5182	13.8709	2.41956	1.12716	0.101269	0.922404	29.9501	0.440905	4.12614	9.68498	18.2654	2.74505	5.5012	3.29867	8.4618	2.83651	17.6278	0.390074	19.7852	2.3111	2.85006	27.5978	27.0762	3.42534
TCGA-D6-A6EP	1.16164	0	0.0517081	0.161628	2.04316	0.0665689	0.484418	1.81533	2.34948	9.91585	1.56889	7.16878	16.5731	1.84406	2.92033	0.0254474	0.335221	5.35004	0.0293227	0.0671245	4.46189	2.16247	0.546855	0.903745	1.15559	2.7798	18.8489	0.267549	0.338709	0.0722493	0.35189	3.91269	0.0176012	0.542836	2.96771	1.43322	0.192169	0.33656	1.43013	6.36155	3.40854	1.02022	0.0120251	7.75307	0.560963	0.979539	11.3369	4.61373	4.43853
TCGA-CN-6023	4.33973	0	0.0931132	1.00337	9.02616	0.193999	0.991648	9.65223	0.894824	5.47503	3.80541	14.1821	8.66287	1.24371	7.22638	1.56142	3.88368	0.864276	0.83311	0.284106	4.31686	0.626982	2.62278	0.0717211	1.46481	6.23366	6.49329	0.917344	0.989594	0.0722793	1.60416	19.3261	0.980796	3.48689	12.2296	16.752	3.17776	3.31649	3.33107	21.4449	3.58723	17.721	0.150376	11.5385	1.71632	1.48634	18.5264	48.8843	5.71866
TCGA-IQ-A61E	3.14247	0	0.0234482	0.212028	1.78625	0.078749	0.317442	2.82296	1.68225	1.56111	1.67986	29.2271	2.03397	0.616367	4.53467	0.0807778	0.926789	0.556963	0.0691445	0.117073	4.7106	0.517194	2.18809	0.0354655	0.847268	39.5061	4.84009	1.07649	1.58831	0.0364033	0.0580262	6.66385	0.0542753	1.84743	1.98031	5.17173	0.825298	1.10497	0.597368	1.54378	0.472683	3.0464	0.185403	8.7838	0.675522	1.31769	6.46304	57.3231	2.0304
TCGA-RS-A6TP	1.4137	0	0.0242196	1.10854	3.43633	0.100707	0.131155	2.90495	8.42045	22.8455	1.04131	82.7075	3.46009	2.66748	4.35227	0.334877	0.651212	1.68547	0.0392414	0.10365	5.42012	5.22877	6.32822	0.017444	1.3961	12.88	8.63785	2.00183	1.99598	0.103134	0.401353	3.7241	0.0164885	0.89908	0.967171	3.03516	0.442488	0.698128	0.418815	0.27992	0.285966	1.8883	0.3299	26.1744	0.283603	1.76127	5.47719	29.2017	6.89201
TCGA-CQ-5324	4.36438	0	0.0267312	0.185016	1.70647	0.01197	0.138965	2.87735	1.16345	1.31367	0.926926	29.7453	1.45694	0.497007	2.40179	0.18856	0.704367	0.150665	0.109143	0.026693	6.26963	0.431989	1.23059	0.013477	0.823699	12.8752	3.19949	0.326921	0.668563	0.0448202	0.0496129	4.80645	0.0400364	0.855771	2.13039	4.08294	0.800598	1.21096	1.35072	9.8586	0.441869	2.99178	0.0372991	21.6683	0.547772	0.57711	6.44752	35.6774	2.29639
TCGA-CN-6022	0.769863	1	0.0764759	0.343629	2.85696	0.0920339	0.627412	5.85097	0.917487	9.31245	1.93887	5.54	6.37326	0.619018	6.02062	0.0501821	2.23505	0.500315	0.125767	0.0496383	6.65263	0.233817	2.80699	0.0417698	1.33331	9.61388	3.53438	0.395703	1.27514	0.0427425	0.171509	2.4637	0.249908	0.771055	1.89896	4.16614	0.647847	2.2997	0.947243	1.19475	0.909574	0.591207	0.24899	19.8751	0.50471	1.74212	15.0227	37.1227	2.35963
TCGA-BB-A5HU	2.14247	0	0.0447141	0.158825	1.26694	0.0682588	0.259746	2.56134	1.49704	2.17482	1.15024	9.54772	1.82979	0.961017	3.56537	0.0400099	0.675818	0.695515	0.0461028	0.073064	4.61885	0.625842	1.59315	0.0546508	1.22093	26.9813	6.80841	0.726587	1.40396	0.171654	0.157176	3.218	0.0774863	0.621095	1.70442	2.36126	0.315469	0.851946	0.514931	1.17937	0.458883	0.628488	0.330864	11.9439	0.78153	1.33575	4.02399	42.4331	2.16757
TCGA-UF-A7JF	4.61918	0	0.0118917	0.0862891	1.69091	0.17639	0.418574	2.24004	1.05222	6.42485	1.88672	49.3515	3.37452	0.953017	8.95478	0.121924	1.41752	2.78872	0.0944098	0.160308	2.94774	1.8893	0.961727	0.0749426	0.628721	16.5438	7.863	0.928547	0.615196	0.0867708	0.275886	3.28156	0.174059	1.1557	1.59133	3.3399	0.344457	0.766272	0.820151	5.97148	0.635259	0.638023	0.235067	7.35008	0.60204	2.01675	12.683	21.3775	2.68418
TCGA-MT-A51X	0.663014	0	0	0.147501	1.35877	0.0700645	0.200842	1.95004	0.221738	1.3029	0.826547	28.2541	1.28033	1.07004	1.90423	0.0266184	0.504154	0.205309	0.0473225	0.0648121	7.74132	0.870706	1.35554	0.019478	0.691726	24.811	7.44173	1.05983	0.672929	0.0273505	0.143408	2.29239	0.236715	0.573436	1.1305	2.20774	0.268579	0.657824	0.548129	1.66842	0.588778	1.06449	0.118596	5.80877	0.357653	1.38359	4.72906	28.6556	1.46614
TCGA-CV-6954	5.48493	1	0.0128091	0.160868	1.23999	0.0555655	0.358958	2.28558	0.40843	1.87932	0.725437	44.671	2.28883	0.546632	3.82262	0.0971838	1.37955	0.141813	0.0871655	0.0255816	5.47827	1.1504	0.537882	0.013454	0.792519	19.782	5.15241	0.228957	0.800908	0.0855104	0.0544811	4.11051	0.080663	0.569172	1.4189	3.68255	0.696558	1.4215	0.439458	0.491345	0.645535	1.5814	0.0446826	7.62153	0.407234	1.49962	6.72597	44.1089	0.243312
TCGA-CQ-A4CH	1.03836	1	0.0401558	0.0921461	1.80181	0.107389	0.415576	2.65254	1.24128	3.44324	2.05801	9.20321	2.31783	1.29083	2.82531	0.0329369	1.36229	1.04184	0.0961469	0.102474	9.27453	0.652837	3.35859	0.164962	1.80612	28.281	6.77725	0.772336	1.26205	0.0789666	0.538265	1.39281	0.431329	0.347821	0.928774	1.09855	0.136556	0.44723	0.480421	2.31518	1.34015	0.0875175	0.570687	11.8133	1.05951	2.07763	5.60361	36.3366	3.82531
TCGA-T2-A6WZ	1.32603	1	0.0194926	0.0544012	2.23586	0.0272768	0.274446	2.50168	1.42954	2.83426	1.35503	46.0631	4.05519	0.742027	6.46352	0.0399708	0.764329	2.15808	0.0773771	0.116788	5.08928	5.89579	2.12213	0.0818961	0.565873	10.3139	11.097	0.504294	0.282936	0.0453934	1.65816	5.25735	0.457828	0.780043	8.52103	3.14687	0.28764	0.913493	0.980842	17.5918	4.06697	1.04583	0.0906625	6.26293	0.258461	1.04692	8.24706	15.2904	2.27497
TCGA-CN-A49C	1.76712	0	0.129501	0.35308	2.36406	1.18767	0.315574	5.20463	2.84681	22.988	1.73121	36.2629	2.90559	2.10761	4.13428	0.20427	1.06766	2.20576	0.107332	0.0746053	3.9059	6.76028	2.63381	0.0753349	1.48956	10.0714	10.4644	3.27068	1.61278	0.108258	0.916731	5.70935	0.512025	2.16404	3.43632	3.86995	0.58799	1.206	1.14623	9.50433	1.65671	1.70111	0.764492	13.4273	1.30284	2.55653	9.24819	29.4468	4.89084
TCGA-CV-A45V	0.0876712	1	0.0253159	0.209134	1.55605	0.0935239	0.37563	4.99306	0.787041	3.34809	1.56523	25.0492	3.78831	0.63706	3.66108	0.124589	1.48768	0.682864	0.0976221	0.23763	4.5977	0.873523	2.64587	0.0638174	0.693048	14.2074	5.70069	1.52425	0.712312	0.0487358	0.140959	5.61411	0.165455	1.24201	2.07782	4.9641	0.553439	1.27208	0.958518	1.73738	0.887983	2.20244	0.0706487	9.36049	0.59506	1.49499	6.58559	23.1475	2.37929
TCGA-CV-6956	0.594521	1	0.0139053	0.0672671	1.99099	0.264634	0.0677703	0.629412	0.491418	1.15635	0.125094	47.2734	0.374997	0.713212	0.138821	0.00760368	0.106626	0.186606	0.0157709	0.00925697	5.77358	0.298611	0.980401	0.00778959	0.675046	44.6281	2.85619	0.885194	0.731444	0.0690818	0.00716895	0.185206	0.0252444	0.0433602	0.234323	0.143508	0.010133	0.132745	0.143528	0.0646541	0.168188	0.0213924	0.118572	8.09826	0.0921885	0.792215	10.8686	35.1955	2.21779
TCGA-CQ-5333	0.934247	1	0.0307363	0.432335	4.6513	0.196129	1.21171	7.37022	1.70039	12.3103	5.61559	59.05	6.6785	1.01486	22.7771	0.347908	5.82357	1.32404	0.292823	0.282369	2.92906	0.644386	2.02685	0.273767	1.52734	20.007	7.49802	1.45157	1.04786	0.0820752	0.427847	30.0739	0.0837	3.40563	10.6941	15.806	2.04268	2.93685	2.2626	6.61964	3.19714	8.19934	0.100071	8.6633	1.36343	1.24258	31.9349	25.3058	4.95268
TCGA-CR-5249	3.15616	0	0.151028	0.747608	9.94291	0.251384	1.46783	16.0099	1.46054	14.6489	4.96336	21.8544	15.4777	1.01925	8.74051	0.423791	4.24723	0.704033	1.1179	0.47625	4.3953	4.49602	2.42307	0.123566	1.91438	10.4233	5.18538	2.32567	1.2662	0.058001	8.92559	22.2925	9.22394	4.92425	20.7423	20.0165	4.22702	10.4562	6.18986	71.1053	17.0574	7.90133	0.378955	21.6446	2.53433	1.75817	40.521	25.4309	4.51749
TCGA-CQ-7072	6.46301	0	0.0715553	0.277232	1.97949	0.127225	0.243889	2.05625	0.728101	9.31786	1.18417	11.5834	2.36326	0.991738	8.10408	0.0863111	1.71648	1.19467	0.0477384	0.071453	5.46643	0.261976	3.53502	0.109642	1.61102	41.9486	5.8545	1.33842	0.272582	0.0470498	0.0260404	2.19691	0.298017	1.00188	0.951288	2.45124	0.248446	4.41633	2.42013	0.187879	0.373342	0.0825622	0.518797	12.7617	1.06294	2.79968	7.17767	31.1422	1.55586
TCGA-CV-7248	1.4274	1	0.0979051	0.175654	4.2168	0.140918	1.00166	8.16157	0.802748	4.09886	2.19047	39.5364	12.2706	1.09567	4.78736	0.0889085	2.55202	0.992435	0.475887	0.373603	5.44984	0.943057	2.34929	0.0998966	1.58329	17.8831	5.56393	0.513162	0.994251	0.0564564	2.6121	9.22989	2.49235	1.57734	12.3009	8.22765	1.53645	4.43799	3.12026	46.4616	8.21878	3.57858	0.121974	12.0175	0.668051	1.30442	16.69	40.3792	1.73049
TCGA-CR-5250	2.18904	0	0.135007	0.262452	7.80732	0.239735	0.839495	8.06401	1.11703	12.2893	2.60802	4.11715	11.4351	1.74607	6.85197	0.38185	2.50208	0.665353	0.2376	0.223141	3.8032	4.35645	2.69343	0.0938845	1.86791	11.6653	5.67837	3.43365	1.21979	0.196589	1.75689	17.3112	1.1283	2.70011	15.8792	12.8075	2.92599	9.58736	7.92535	64.6126	4.45773	2.42256	0.270662	22.008	1.79573	5.69297	24.2289	14.162	11.5996
TCGA-CV-7413	0.805479	1	0.01433	0.225961	1.69329	0.054142	0.4171	3.66933	0.631128	2.60856	1.37118	28.5984	1.88939	0.605795	5.73266	0.199815	1.27364	0.843737	0.0853258	0.0787023	3.87387	0.336417	0.958339	0.0752576	0.971447	20.1637	3.22958	2.30191	0.450669	0.111237	0.0443273	7.34519	0.0439009	1.14318	2.66337	5.61454	0.41117	1.02599	0.710983	0.829526	0.541637	0.992058	0.183289	10.3144	0.611048	1.22272	8.38189	21.3041	2.07217
TCGA-CQ-5326	0.243836	1	0.0573963	0.0848041	2.08323	0.0132287	0.186488	3.62023	0.511362	1.14166	0.811791	22.0253	3.99869	0.500569	1.64679	0.0166158	1.02027	0.156314	0.0229753	0.0640572	9.22077	0.346543	1.0922	0.005674	0.693212	118.212	4.51626	0.419268	0.799185	0.0220149	0.0104438	2.01515	0.459706	0.354442	0.321285	1.36887	0.254642	0.457091	0.824497	0.244892	0.299467	0.962215	0.0314069	11.5323	0.309301	0.693182	5.0657	60.3976	1.18213
TCGA-BA-A6D8	2.32877	0	0.0858993	0.0719201	1.07994	0.0583842	0.299033	2.60113	1.76077	7.87942	1.72616	54.9488	2.47452	1.08179	9.03064	0.0905875	0.615904	4.16224	0.132218	0.0857765	2.21534	0.87766	1.22145	0.170137	0.674665	6.60072	13.6064	0.0808113	0.424746	0.0628692	0.597857	2.31373	0.175439	0.452803	1.67863	0.922693	0.1006	0.34345	1.30405	2.80719	2.67163	0.2761	0.0570756	4.99687	0.192295	0.425318	10.5105	23.7103	3.00927
TCGA-F7-A50J	2.59452	0	0.0110906	0.170238	1.23923	0.0869096	0.357345	3.21406	0.711688	1.72094	1.5374	30.6798	1.81815	0.924369	2.96574	0.0636776	0.846561	0.401849	0.0754712	0.132897	5.71216	0.744772	1.06943	0.023298	0.804006	16.6077	7.31924	1.11119	0.602647	0.0292709	0.411681	4.68075	0.222737	1.02597	1.50062	4.14503	0.75161	1.38599	1.0732	2.72272	0.681893	4.01173	0.257919	5.86306	0.751987	1.7195	5.91429	36.0554	1.2792
TCGA-CV-7415	1.90411	1	0.0165611	0.415978	2.6529	0.0222477	0.457377	2.81382	0.945237	2.06331	1.06186	52.8644	3.5904	0.793682	4.52072	0.249943	1.11867	0.886759	0.123967	0.0926095	5.10208	0.896941	1.09209	0.0306151	1.70714	11.2192	4.39699	0.423779	0.885112	0.0380525	0.174178	8.23857	0.0608831	0.926104	2.69882	6.1432	0.992008	1.15986	0.811189	4.16736	1.02158	4.11217	0.100136	7.27905	0.810489	0.97974	8.74743	35.3581	2.09382
TCGA-BA-6868	1.29315	1	0.0372074	0.0519204	1.79227	0.066942	0.115135	2.06852	1.09953	1.19624	0.419488	27.382	1.05406	0.685826	0.761859	0.0305185	0.341811	0.379835	0.039185	0.0477697	5.72448	0.33663	2.05016	0.0133991	0.477571	17.8497	5.06129	0.50005	0.900114	0.043736	0.221968	1.04202	1.19415	0.245856	0.355647	0.98349	0.194635	0.380564	0.600386	0.459683	0.32145	0.472239	0.247224	16.6403	0.333171	1.37537	6.95246	30.4863	0.823195
TCGA-HD-A6I0	0.575342	0	0.006041	0.0842982	1.54354	1.32212	0.284606	2.52099	0.640471	4.50763	1.08197	73.4127	1.83369	0.532548	9.61503	0.163515	0.524285	1.05795	0.0616633	0.0965179	3.51986	0.39578	0.26307	0.116751	0.36054	14.2924	7.24587	0.136396	0.265305	0.0131301	0.140151	5.37073	0.049352	0.872795	3.77254	1.91488	0.217906	0.684167	1.30093	0.40447	1.35174	2.16078	0.0140488	4.61296	0.294915	0.418755	9.17306	16.1666	2.77469
TCGA-CV-7416	2.09041	1	0	0.18521	1.06361	0.0290202	0.303218	2.18364	0.823825	1.65445	0.794314	33.9482	1.13116	0.376722	2.41052	0.0255153	0.82041	0.271347	0.0156805	0.0621264	5.75874	0.354769	2.08575	0.0232348	0.914833	44.2356	3.47965	0.390201	0.653497	0.0343429	0.0160377	1.42424	0.0870645	0.233521	0.585875	1.02427	0.109564	0.359955	0.289465	0.0771401	0.466832	0.259225	0.136648	8.86751	0.32081	1.17968	3.96608	45.4594	1.22202
TCGA-BA-6871	0.29589	1	0.0784571	0.399389	3.83432	0.100127	0.620299	5.63616	1.89877	5.67386	2.8027	2.71829	4.17501	2.11517	9.65428	0.396412	1.74904	2.43214	0.0925425	0.112817	3.50792	0.222741	4.17802	0.108119	1.3681	6.59841	12.1481	2.2143	0.724168	0.130575	0.237839	9.94553	0.177331	1.83976	3.80766	7.03285	1.60197	2.01406	1.76467	1.76852	1.20833	4.16057	0.569267	10.5393	3.77534	3.87591	11.9054	18.9425	3.74969
TCGA-TN-A7HL	1.69589	0	0.0663746	1.14603	6.60527	0.274928	1.98646	14.5273	1.00883	29.8924	12.0762	11.5099	7.60406	1.77666	33.416	1.009	4.76109	4.93465	0.687554	0.684891	5.94076	12.1132	2.03708	0.360667	0.901358	5.95247	15.1091	2.48107	0.668639	0.0535843	3.60676	42.0364	1.28332	14.0097	14.9747	32.9978	3.74367	5.25915	6.50228	25.5533	7.24316	18.0382	0.319008	7.38326	2.78695	1.47045	46.9162	19.9656	3.56206
TCGA-CQ-5331	3.83288	0	0.073092	0.702309	3.9204	0.0599074	0.699733	8.54849	0.401613	3.73089	2.89703	51.5974	4.51445	0.742672	7.19278	0.869304	2.95338	0.189169	0.325672	0.221569	5.90266	0.78671	1.8026	0.118449	1.21589	14.4697	4.52119	0.174362	1.04733	0.0218846	0.383558	15.8218	0.234585	2.75673	4.56452	9.76399	2.51953	3.46954	2.58482	5.83324	1.96809	7.17453	0.0485658	9.21274	1.14694	1.05947	17.543	33.2857	2.91351
TCGA-CV-A45T	13.3041	1	0.101227	0.238851	5.16312	0.208615	1.82639	12.8468	1.13337	9.24198	5.93052	41.7457	10.7255	1.10256	15.0997	0.581206	4.35416	0.898427	0.72538	0.431899	4.52338	0.58281	1.40261	0.266777	1.782	30.7529	6.20737	0.848425	1.49672	0.045718	6.51166	30.9102	4.38549	5.15564	17.1037	22.4678	3.34962	8.79896	7.16607	41.1148	13.7277	5.9408	0.149807	7.26689	2.6262	1.54607	44.3371	20.9707	1.92757
TCGA-CN-5369	0.00273973	1	0.0335328	0.576072	4.01433	0.141815	0.893813	7.97479	0.602924	4.45439	3.4341	27.8822	6.6724	0.641982	7.65187	0.430904	3.34658	0.487502	0.300028	0.182307	5.63888	0.353949	3.66226	0.165931	1.48648	17.4609	4.04854	0.634437	1.01506	0.049746	0.743383	15.9482	0.413456	2.5986	6.35982	12.5409	2.76938	2.79373	2.7034	14.895	3.34984	6.29373	0.138636	9.37782	1.25753	1.34263	17.1685	41.3596	2.1653
TCGA-D6-6823	1.92055	0	0.0281608	0.089596	2.08956	0.0126101	0.184521	2.39001	0.356928	2.38272	0.872861	24.0478	3.76692	1.05169	2.30132	0.064675	1.10422	0.493173	0.0415206	0.0618652	10.4913	0.418193	3.76659	0.0212967	0.821167	23.1349	4.55602	0.94579	1.7566	0.0271062	0.265687	1.49092	0.189799	0.324905	0.963048	1.24555	0.206236	0.788165	0.622298	2.294	0.596067	0.409407	0.0916857	13.901	0.162937	0.630326	9.71338	45.6965	1.38116
TCGA-BB-A5HY	0.879452	1	0	0.0800905	0.900727	0.0362713	0.120311	1.44485	0.907662	1.59644	0.677586	8.81294	3.6349	1.16105	2.83195	0.0341685	0.266191	0.903769	0.0419967	0.0369759	2.84239	0.525626	3.59936	0.0661185	0.663589	23.4092	5.75718	0.522533	1.1163	0.0316181	0.236243	2.11532	0.434854	0.408938	0.72951	1.81521	0.182137	0.656766	0.850188	0.154952	1.0357	0.512697	0.462858	7.19153	0.624886	2.15533	2.98826	42.9395	1.89626
TCGA-CR-6491	1.89863	0	0.0118219	0.136372	2.06986	0.0374972	0.185652	1.70647	0.518308	0.60999	0.435071	23.4316	2.06628	0.720041	1.87149	0.0355543	0.482094	0.0396616	0.0357545	0.0550899	3.97802	0.62822	1.27477	0.00331123	0.474205	29.9495	3.3176	0.367014	0.838912	0.0318127	0.067043	2.43073	0.0724342	0.684023	2.37885	3.65436	0.534113	0.95414	0.671127	5.18887	0.492514	1.92784	0.045821	11.6796	0.372879	0.959187	3.3616	41.5707	1.99879
TCGA-UF-A71D	4.00274	0	0.016959	0.151457	2.43492	0.094926	0.202041	5.76427	0.250099	7.01533	0.693477	47.9501	1.91364	1.00575	2.82985	0.0139102	1.87969	0.512067	0.105788	0.0508043	6.06275	0.490727	4.43113	0.0356258	0.478571	9.35322	6.61205	1.30029	0.574377	0.0157973	0.655746	2.68935	0.842826	0.581705	2.29466	2.3378	0.34294	1.49018	2.24976	8.89455	1.72645	1.31104	0.0985983	5.11186	0.505951	0.80765	6.21894	49.3039	2.23758
TCGA-CV-A6JU	0.30137	0	0.019462	0.0896212	1.23742	0.631831	0.281921	1.70412	0.531358	17.1764	1.18578	93.0576	6.76878	1.56751	39.7612	0.0478898	0.33069	1.94902	0.0496644	0.0485855	5.14685	0.47815	0.817253	0.106298	0.713334	7.87058	11.0241	1.57002	0.561364	0.0392793	0.248334	3.11058	0.23518	0.480441	1.21538	1.34142	0.127639	0.842391	0.544439	0.434354	1.78509	0.308767	0.124466	5.95657	0.41934	1.00409	8.17131	32.5411	2.45625
TCGA-F7-7848	3.09863	0	0.0463752	0.432992	4.6974	0.240701	0.936035	6.31484	1.45519	14.5125	2.77556	17.8638	9.29389	1.3481	6.151	0.12103	2.79047	0.526163	0.492499	0.197865	5.8661	0.777988	2.67521	0.0956491	1.682	14.7499	5.59668	3.34351	1.58164	0.119123	1.48018	9.39143	1.16242	2.09464	9.36524	8.36629	1.54377	4.86251	2.80084	20.6648	3.01705	4.67472	0.205893	19.368	1.82694	1.27159	15.616	22.4512	3.13982
TCGA-CN-6019	2.84384	0	0.0397128	0.56802	3.18471	0.111144	1.01344	8.05204	1.53932	6.04664	2.43587	8.61244	6.39865	0.489331	9.1966	0.118079	3.58673	0.489635	0.180163	0.153667	5.68514	0.514941	3.39702	0.0333699	1.33804	8.60408	6.17448	0.574418	0.365814	0.0940227	0.184267	6.65716	0.645489	1.57889	6.61339	10.1877	1.00925	3.68341	1.97385	3.76682	1.97137	4.37024	0.138532	13.5292	0.67018	1.22407	14.3962	39.1721	2.99364
TCGA-CV-7238	7.47123	0	0.11411	0.191079	3.80026	0.257616	0.655005	6.25164	1.64945	6.99402	3.49647	28.6326	7.03384	1.05167	7.76282	0.23087	2.1676	1.60789	0.250211	0.702672	5.50848	1.77762	2.46094	0.262084	1.61252	18.7972	8.93652	2.13986	0.866381	0.0555089	1.08835	13.4505	0.872663	1.90168	4.72807	9.67917	1.45102	3.26303	2.82945	7.86296	2.72202	5.39379	0.442284	9.65594	1.87066	2.15361	13.7125	29.2044	2.98641
TCGA-F7-A50G	1.68767	0	0.04205	0.29991	2.41164	0.130761	0.543973	6.19364	0.923665	3.4898	2.54865	29.3009	2.808	1.41163	4.3979	0.172453	1.8809	2.36066	0.201364	0.419899	5.13244	0.85709	2.29623	0.141335	1.36848	9.9622	5.49746	1.1604	0.817291	0.0464233	0.231243	11.9481	0.229019	1.84542	2.95944	5.62094	1.19505	1.50838	1.35142	3.05004	1.11139	4.71706	0.29337	8.76977	1.01656	2.04708	7.56116	22.8867	2.65931
TCGA-CR-7374	0.0821918	0	0.122583	0.523698	4.72545	0.158341	0.523393	6.71066	0.811804	3.78727	2.21711	29.6779	12.0627	1.23178	7.6655	0.657417	2.85442	0.863645	0.422436	0.169488	3.51295	1.30763	2.6691	0.0792342	1.82901	12.8101	10.1146	0.292742	1.04934	0.0775884	1.23237	9.39583	0.757504	2.09745	17.3153	7.77828	1.53575	5.5299	3.15878	50.2575	3.18394	2.69279	0.723655	12.8267	1.24462	1.44699	11.8305	40.0493	4.82645
TCGA-QK-A8Z8	0.468493	1	0.242329	0.179482	1.65522	0.200853	0.191793	2.47724	0.924998	27.3737	0.868958	37.3468	2.44358	0.657313	8.91269	0.0535136	1.81757	1.45402	0.0317124	0.176834	6.18883	1.9133	1.59452	0.0665696	1.60227	8.00394	11.8293	1.60898	0.575832	0.0853723	0.144154	3.24699	0.180839	1.34175	1.39968	2.00623	0.68258	1.55302	0.475548	4.73227	0.582446	0.785046	0.942868	9.91001	0.601062	2.97146	6.43047	40.3307	3.84231
TCGA-CV-7437	1.3863	1	0.0166166	0.0649244	0.782106	0.0139514	0.164217	1.91932	0.380818	1.04572	0.533386	41.6332	1.20536	0.512695	1.29748	0.746206	0.412653	0.133794	0.0424032	0	3.39917	0.231337	0.594393	0.0139626	0.838105	13.8823	3.09179	0.175864	0.377247	0.0477249	0.0578254	2.22008	0.0707026	0.233165	0.840031	1.48827	0.136222	0.421803	0.400521	1.33274	0.234477	0.225278	0.0483037	13.4793	0.327986	0.430841	3.42931	34.4473	1.42179
TCGA-CN-6017	2.33699	1	0.138872	0.687944	10.0587	0.142509	1.84872	17.0515	0.558122	8.97873	5.89163	25.993	17.585	0.987736	15.9685	0.621741	5.72974	0.139772	0.584076	0.716482	4.44284	0.429642	2.08784	0.175038	2.12836	11.7878	4.54136	0.555248	0.529779	0.0377299	3.03389	27.4701	1.05967	5.94825	20.9067	24.1427	4.11116	8.26314	5.39973	59.5335	8.23513	21.2177	0.0672827	14.3186	2.27381	0.961423	43.623	24.9864	2.0834
TCGA-BB-4223	8.82466	0	0.1635	0.906323	8.56086	0.747919	1.7952	10.1627	6.22907	17.5266	4.67081	4.48748	9.63362	1.60401	7.30908	0.906382	3.39566	1.57751	0.882421	0.692477	3.06165	8.10775	5.36633	0.170548	2.37917	5.71031	11.0443	7.30891	2.06896	0.253835	4.42976	21.8236	2.31832	4.34239	12.6247	15.0534	3.82084	6.13566	4.4677	22.7119	6.71692	16.9005	0.511346	27.726	4.0946	7.41656	25.984	35.5214	13.6483
TCGA-CR-6470	4.16712	0	0.184634	0.80385	11.3778	0.163058	1.59084	17.3227	1.21669	11.0437	4.87558	2.2732	17.8876	1.41392	16.2032	2.19759	4.45754	0.586398	1.27504	0.438391	4.39116	4.12174	3.47139	0.113772	2.2052	15.9419	4.58316	1.15026	1.32243	0.0828085	6.30784	38.0758	4.72343	5.15175	29.1854	25.4669	6.39984	9.5446	7.70098	75.9004	13.0683	17.9234	0.124043	17.4955	2.60146	1.61095	53.7976	21.7418	5.82072
TCGA-CR-6482	0.945205	0	0.245321	0.977091	13.1667	0.141971	2.23588	20.6742	0.507124	11.7511	5.48503	7.27878	22.7055	1.5595	18.6264	0.852624	6.31292	0.292946	1.79202	0.498246	3.27164	2.50166	1.52616	0.122286	2.73918	13.5705	3.80637	1.32607	1.13898	0.0761725	7.19629	31.0477	6.47387	5.91233	35.7715	28.1563	5.6812	10.8147	7.12536	111.427	19.2533	8.25186	0.0773575	17.282	2.39075	1.0077	46.6374	24.6383	3.09952
TCGA-BA-A4IF	2.45205	0	0.00476912	0.228932	1.56188	0.0800837	0.131712	1.3742	1.27357	9.51108	0.530443	45.2039	3.44644	0.890535	2.38739	0.0821469	1.67555	0.729604	0.0270448	0.00952461	5.75911	1.08317	1.78014	0.0280518	0.477995	17.7247	6.14359	0.726834	1.56908	0.131793	0.295048	1.27437	0.337665	0.54528	0.482195	0.935158	0.151176	0.397331	0.419539	1.86265	0.61529	0.297147	0.299455	7.46462	0.707092	1.98102	6.60132	43.9644	2.67692
TCGA-CV-6945	1.00274	1	0.0175813	0.0726191	0.415843	0.0295227	0.0933022	1.67409	1.56406	0.819091	0.276066	52.4259	0.705847	0.712948	1.20356	0.0346095	0.250017	1.52179	0.01994	0.0105337	4.87214	0.510652	1.24687	0.0236371	0.481304	20.0251	4.46277	0.301026	0.526091	0.0436719	0.0652614	0.65859	0.0550583	0.12792	0.250956	0.990167	0.0845569	0.228868	0.205392	0.127523	0.0637946	0.426	0.204432	7.11248	0.500144	1.98901	1.97349	34.0919	1.47906
TCGA-D6-6824	0.210959	0	0.0687263	0.283447	5.64958	0.098309	1.18267	9.89839	0.283056	4.28352	2.51991	22.9117	29.4222	0.62422	7.9557	1.73811	2.76272	0.184458	0.333439	0.17157	4.53608	0.554493	2.01899	0.0834157	1.92579	19.8488	3.11281	1.23205	0.721887	0.0936569	0.448807	13.9784	0.592652	2.21052	5.08668	9.20935	2.20776	4.05081	2.2598	6.48685	2.6785	6.15882	0.0621552	15.9436	1.11608	1.42234	16.085	27.3449	3.62633
TCGA-UF-A7JS	1.86301	1	0.0578154	0.118327	1.55119	0.183382	0.42788	3.2712	0.660587	7.61002	2.03317	33.4355	5.0702	0.602343	19.3359	0.150169	0.806052	2.01726	0.0765008	0.105843	2.19132	1.08373	0.659402	0.12955	0.584468	15.2373	6.64633	0.290085	0.416012	0.0747988	0.134131	8.78333	0.426403	1.99313	3.72513	3.67949	0.179056	0.627186	1.77672	0.618281	1.67052	0.555907	0.156863	4.58761	0.418146	0.933091	11.6706	9.90909	3.85862
TCGA-CQ-6219	1.31233	1	0.0430647	0.454529	3.64978	0.04821	0.809856	6.45728	0.642888	3.16248	2.18041	33.6253	3.5865	0.602403	6.95146	0.831693	2.10822	0.11821	0.239772	0.136828	6.45349	1.44491	0.998568	0.0526348	1.00573	13.6685	4.92912	0.592976	0.600318	0.0729361	0.0484411	18.0874	0.189235	1.89222	4.63359	13.1774	1.55767	1.82961	2.03334	0.72084	0.773422	7.95478	0.0910454	8.37719	1.09248	1.19325	15.4045	27.6289	2.37972
TCGA-MZ-A7D7	1.49863	0	0.0274767	0.0858858	0.321687	0.22762	0.15772	0.859977	0.95935	0.408808	0.314596	67.6249	0.77553	0.770707	0.587804	0.0225371	0.247083	0.420352	0.062326	0.0219499	3.37465	1.82415	1.09398	0	1.24951	37.3575	6.18725	1.09083	1.39078	0.0716648	0.0169988	1.05672	0.0561177	0.159934	0.473912	0.437505	0.138155	0.128766	0.108287	0.49058	0.40988	0.361417	0.115018	2.22313	0.639226	1.9221	1.22045	19.4156	1.33914
TCGA-CV-7428	4.57808	1	0.0273775	0.440978	5.05386	0.29335	0.446883	5.23969	0.676542	11.0973	1.96393	48.7396	3.95169	1.20047	6.59312	0.301549	1.57448	0.299168	0.0975875	0.214802	4.44507	2.5282	1.48419	0.0920192	0.701534	20.95	6.80363	1.39082	1.40614	0.0704347	0.229866	10.3825	0.242299	1.48381	2.6983	6.69459	1.28679	1.85324	1.57991	1.72393	1.41127	5.14899	0.218291	14.2469	0.76138	1.60183	12.5039	37.0738	1.25293
TCGA-BA-A6DG	0.189041	1	0.057066	0.149463	2.26581	0.267822	0.786825	3.60923	0.619365	2.95551	2.53455	44.7019	6.10952	0.883009	5.59692	0.0252038	2.23534	1.47566	0.124466	0.109586	5.16991	0.268421	2.56701	0.10328	1.74421	15.4694	7.27446	1.47017	0.493397	0.0790542	0.0271575	6.5446	0.146435	1.346	1.20096	3.99314	0.642962	1.09716	1.16775	0.281662	1.03534	2.11208	0.367507	7.01033	0.918051	1.97672	7.74253	40.1877	1.25151
TCGA-CV-A6JM	0.531507	1	0	0.0675843	0.387293	0.0265202	0.173898	3.11664	0.671441	7.19964	1.00315	43.1887	1.99185	0.594874	6.55452	0.060452	0.319269	3.04135	0.0417948	0.0578256	4.42168	0.546092	0.556753	0.0176943	0.57374	3.92965	11.8812	0.00495258	0.391863	0.0343266	0.130276	1.80112	0.197118	0.366617	2.03516	1.11765	0.17263	0.212444	1.45602	0.910556	1.22042	0.419119	0.0856991	4.77092	0.479103	0.545991	9.58896	14.4939	1.49007
TCGA-CR-6474	1.54521	1	0.0931446	0.216087	2.10111	0.00651707	0.280571	3.95501	0.317883	1.39546	1.10932	13.7418	5.03032	0.459548	5.2431	0.0716247	1.15961	0.087889	0.15516	0.0842917	5.74916	0.419542	1.10459	0.0244586	0.77608	34.9405	3.39536	0.084889	0.411667	0.0135569	0.135059	4.25244	0.338859	0.956057	2.75258	3.46319	0.544064	2.73956	1.43189	4.70979	0.833216	1.29303	0.0270768	14.1961	0.31227	0.676165	6.90297	30.6878	1.26721
TCGA-QK-A6II	0.778082	1	0.00862135	0.0577465	0.704163	0.0410184	0.135391	1.40271	0.130577	1.60664	0.669824	51.4433	0.786653	0.207278	1.62303	0.0601074	0.198325	0.633437	0.014667	0.0172181	6.90537	0.390676	1.31403	0.0217331	0.300615	11.9941	6.89756	0.373092	0.134766	0.0267693	0.0466701	1.80854	0.278794	0.69449	0.358929	1.46173	0.174339	0.202014	0.400446	0.0841801	0.451867	0.522245	0.0501238	3.81711	0.246815	1.07207	4.01494	14.1177	1.03128
TCGA-BA-6873	0.334247	0	0.0315558	0.243068	1.91212	0.0282608	0.198222	2.65463	0.633896	1.70727	1.32133	31.1741	2.40325	0.981223	2.83528	0.341654	0.996474	0.254082	0.10021	0.151251	7.32953	0.372131	1.92384	0.0742439	0.804504	29.569	9.09029	0.433425	2.49453	0.0372327	0.175702	4.74405	0.0687453	0.741269	1.70787	3.89868	0.765734	0.870861	0.826125	1.63741	0.623399	2.84725	0.0587081	10.8984	0.437431	1.11541	8.70861	30.4369	1.45371
TCGA-CN-6021	0.756164	1	0.0472249	0.0975309	2.68601	0.0264336	0.549826	4.00017	0.47433	1.86658	1.12776	23.032	5.01283	0.69638	3.33391	0.0697233	1.53572	0.180618	0.262448	0.18863	7.70603	1.17055	2.58535	0.0238093	0.980344	5.33489	5.26321	0.191039	0.242552	0.0117307	0.986054	4.399	0.546556	0.790289	6.82517	4.11485	0.696869	2.66191	1.24631	24.149	3.46525	1.68372	0.0768774	9.92991	0.347243	0.449805	9.90681	62.272	3.00795
TCGA-CV-5978	0.589041	1	0.0587693	0.892983	2.09463	0.102341	1.02193	8.89957	1.10353	2.48284	1.78367	8.79827	2.58983	0.64368	6.00683	0.0856962	3.29788	0.473201	0.251804	0.286906	5.83301	0.677369	1.29994	0.0877914	1.68808	19.3945	5.24085	0.933756	0.831168	0.129763	0.373684	5.98478	0.546799	0.848412	2.99043	4.15898	0.678075	1.9211	0.868548	7.3414	1.6191	0.85892	0.1063	7.45205	0.779248	1.25083	8.11112	56.6545	2.01813
TCGA-CN-A63T	0.616438	0	0.0424765	0.244996	4.1591	0.219265	0.54949	4.70113	1.48608	15.6577	2.35449	48.9454	6.43949	0.813208	24.2318	0.375501	2.11711	0.940539	0.17129	0.136673	3.86063	0.989466	1.64422	0.118974	1.34562	20.5893	7.0253	1.40306	1.08204	0.0337051	0.437978	12.6114	0.183145	2.03093	4.65961	8.77437	1.63019	2.48211	2.04935	7.2416	1.71254	3.10944	0.186588	7.70812	0.915935	2.50488	15.1254	44.6835	1.17434
TCGA-MT-A67F	1.05205	0	0.0295237	1.36504	5.32298	0.176272	1.6414	10.8457	0.709965	7.15839	7.22346	33.6744	6.12409	0.595461	14.7162	0.41571	4.48659	0.47544	0.736662	0.722297	4.76456	0.284766	2.75503	0.285294	1.82269	15.0347	5.77725	1.41189	0.703243	0.0427799	0.251147	38.4256	0.572836	7.73321	9.21861	28.0681	6.6963	6.46956	5.67574	2.49837	1.78547	22.4944	0.125875	6.60211	4.25573	1.95281	23.2498	29.2331	2.7249
TCGA-CN-6013	1.99178	1	0.052922	0.782801	7.42046	0.269071	1.00543	14.884	2.02145	8.59307	5.38489	22.2086	5.62294	0.625584	18.2465	1.02732	4.23329	1.74887	0.40515	0.286251	6.87838	0.929407	12.1541	0.181583	1.6894	15.3467	7.66066	4.03277	0.567919	0.0725761	0.545683	19.417	0.333267	4.17143	8.32788	13.0236	2.51153	4.7019	3.88273	10.7039	1.78695	7.67864	0.317941	15.0132	1.73834	2.13062	21.582	23.998	4.9705
TCGA-CR-5247	0.980822	0	0.0189196	0.137285	0.783869	0.00529501	0.0819629	0.618785	0.218685	5.24245	0.278513	27.1405	3.5562	0.367689	0.546404	0.0155184	0.0692405	0.0476055	0.00536447	0.00944628	4.39999	0.2634	0.500225	0	0.418834	24.5887	2.44682	0.249185	0.239412	0.0293727	0.00731555	0.460671	0.0869421	0.127825	0.239115	0.271964	0.0413607	0.375592	0.119834	0.620177	0.228836	0.0654897	0	6.98544	0.111178	0.630714	1.84441	70.6919	1.02635
TCGA-CN-4734	4.63014	0	0.0335151	0.478074	3.18001	0.0291817	0.467845	5.5532	0.25826	1.74052	1.9674	19.053	2.75454	0.510331	3.50526	0.339043	1.52639	0.119937	0.173164	0.0966831	3.67367	0.329365	1.99233	0.0312912	0.584616	9.72119	2.55438	0.413392	0.451826	0.025438	0.0287981	12.3036	0.0963377	1.7689	3.70979	8.37815	2.34459	1.91967	1.88431	1.40248	0.653099	8.64073	0.0952621	10.7511	1.04814	0.666032	10.7098	65.2684	2.47642
TCGA-CR-6481	0.852055	0	0.256294	0.794544	13.3002	0.0717288	2.48132	25.2016	0.273326	14.6211	6.10968	10.6754	21.8159	0.685584	23.3392	0.656225	7.69929	0.271899	1.75193	0.830036	4.08542	3.10487	2.13308	0.194987	1.45368	6.5398	3.2452	0.439868	0.884272	0.0333373	9.18148	46.4727	7.75742	8.05667	31.8458	37.3471	6.75379	12.5564	9.07697	82.3986	17.6779	20.5484	0.0966534	17.5126	3.25011	0.865026	68.109	36.6256	3.94378
TCGA-BA-5153	4.8274	1	0.230462	1.10261	11.8435	0.537493	0.858742	11.4403	3.02687	11.0421	5.27289	5.95176	11.4188	1.0642	6.26844	2.16935	4.07369	0.916775	0.497868	0.509579	4.26241	1.9952	1.80922	0.106048	2.49175	8.98584	4.44571	2.95792	1.44181	0.264085	0.619537	27.3791	0.190517	5.58369	13.7067	20.8963	6.1298	8.48594	6.29064	25.3805	2.30077	15.4989	0.459389	36.2662	1.77924	3.2665	28.3972	23.5678	9.91037
TCGA-CQ-5323	4.01644	0	0.136099	0.416009	4.13218	0.308347	0.350955	6.47164	2.56762	17.415	1.77029	24.2244	5.09348	1.42832	3.35521	0.260475	1.36889	0.808841	0.117607	0.0970747	4.18358	10.7282	2.37877	0.0326747	0.750466	8.74557	11.0851	2.18274	1.50996	0.0422588	0.872068	5.98841	0.242668	1.29338	6.07089	5.70434	1.12637	2.55631	1.71494	15.9648	2.3647	3.88847	0.376795	16.8731	0.949172	1.32717	10.2706	43.1163	3.94829
TCGA-IQ-A61H	3.11781	0	0.0530291	0.257515	1.87093	0.0890472	0.295779	6.7399	0.769351	1.70947	0.841351	18.0005	2.36125	0.747969	1.72435	0.139187	0.709749	1.47309	0.114273	0.063544	5.69358	0.59641	1.74846	0.062383	1.04579	18.54	6.48832	0.888007	2.06443	0.0658622	0.483907	3.46968	0.166068	0.584264	1.19849	1.80601	0.399954	0.510834	0.951653	2.24866	1.03693	1.25432	0.172652	9.22754	0.543333	1.40302	3.0858	48.1261	2.51917
TCGA-CV-6951	2.50685	1	0.012786	0.11181	1.1463	0.0333984	0.122322	1.97268	1.31481	0.848691	0.376442	55.3078	10.8214	1.35942	1.18529	0.034958	0.347606	0.257377	0.0145014	0.0212795	6.48293	0.539839	1.82948	0.0214876	0.797656	19.4754	4.66893	1.10262	0.317247	0.0291137	0.0263675	2.06485	0.127667	0.252509	0.925212	1.46408	0.223615	0.554813	0.386925	0.404257	0.206199	0.526183	0.12885	10.667	0.493193	0.525471	2.15723	35.7082	2.40248
TCGA-CN-4733	4.34521	0	0.268421	0.622353	11.1395	0.0635655	2.03219	19.96	0.50201	6.68716	5.41629	20.9056	21.553	0.868741	17.1606	0.605458	5.8833	0.051954	1.14748	0.314429	5.30092	0.473464	2.63325	0.125787	2.04268	22.9472	3.63243	0.349646	0.572513	0.0320558	3.76835	41.9474	1.05075	8.10176	34.9068	33.0749	5.61414	12.1693	7.25101	116.573	11.5921	20.5541	0.0120045	13.3913	2.184	0.983324	45.5765	33.881	2.2349
TCGA-CV-7263	1.53425	1	0.0487391	0.318685	2.97703	0.294246	0.599504	6.57515	0.815897	3.14183	1.54316	4.53677	5.28791	1.63216	5.51124	0.0999427	1.87836	0.19622	0.217164	0.173819	4.82839	1.13281	2.55562	0.0438798	1.19245	7.80239	4.76279	2.18125	1.05729	0.0767485	0.640754	6.29451	0.592521	1.04939	3.5924	5.64595	1.134	2.03484	1.07312	10.7125	2.16153	1.85982	0.10525	14.9064	0.52036	1.34294	10.7255	39.4566	3.58767
TCGA-CN-4722	4.06301	0	0.0293497	0.0860068	1.52509	0.0657127	0.407271	3.10453	0.20764	1.42251	0.759095	26.7006	4.55931	0.446905	2.07199	0.0631928	1.16619	0.22155	0.128989	0.0732695	4.10082	0.588878	0.981403	0.024662	0.671151	10.8631	2.41419	0.355495	0.346819	0.0877137	0.261016	4.5993	0.184825	0.869437	4.85489	4.02963	0.737867	1.94854	1.05341	14.2776	1.79714	1.34611	0.0341274	7.46624	0.322827	0.65228	6.42666	23.7102	2.70466
TCGA-F7-A61W	0.0383562	0	0.0102094	0.0569859	0.783389	0.0228583	0.0801644	0.984816	1.12716	0.537015	0.296407	19.9832	1.70163	0.936829	0.567858	0.0334959	0.234856	0.565153	0.0231581	0.0254869	8.29595	1.13708	0.984452	0.0214468	0.852712	37.8848	4.12933	2.63167	2.03286	0.0443801	0	0.675644	0.0451779	0.0636705	0.197341	0.436507	0.0278987	0.179418	0.215548	0.0712039	0.102903	0.0765687	0.201812	11.092	0.181519	1.23713	2.44315	36.5622	1.33654
TCGA-CV-7440	1.84932	1	0.0316092	0.220543	1.46121	0.0154813	0.222522	2.15268	0.415754	14.6343	0.536405	35.0254	2.77361	0.86129	1.43695	0.0550942	0.826292	0.222698	0.0448124	0.0197275	9.35171	0.0819729	1.40108	0.0166004	0.817657	60.4608	1.63317	0.249046	0.605865	0.0159488	0.250555	1.77611	0.0564881	0.418902	1.09273	1.43885	0.397336	0.699514	0.342021	6.99943	0.565514	0.633692	0.0459433	12.7194	0.171458	0.859301	4.66982	79.8988	1.65929
TCGA-F7-A620	1.48767	0	0.0427181	0.519272	3.48438	0.103614	0.596312	7.30601	1.21833	4.65091	3.52466	17.1734	4.12012	0.935754	9.78848	1.4249	1.96041	1.04143	0.290696	0.255943	7.65988	0.969181	2.36224	0.131616	0.920657	26.965	4.7844	1.67449	1.14119	0.0280018	0.800187	12.5291	0.458852	3.50281	4.12153	10.1959	1.6706	1.866	1.43302	9.09688	2.24853	5.95852	0.0883057	8.25507	1.35883	1.70789	15.3217	34.7582	1.52704
TCGA-QK-A8Z9	1.23014	1	0.0723402	0.339179	2.7945	0.499397	0.558879	4.18087	1.29556	3.70728	2.1456	35.7514	4.47085	0.765264	3.50781	0.158228	1.6036	0.611596	0.224258	0.134842	5.527	1.11113	1.3201	0.0932054	1.51892	13.6494	5.89463	1.56981	0.617451	0.0853544	0.171558	9.12919	0.26266	1.30332	2.49542	4.94872	0.927786	2.59282	1.34063	1.04942	0.641644	2.81009	0.482266	14.0724	0.988258	1.40101	8.60587	31.8058	4.04067
TCGA-CV-5430	11.6192	0	0.0762317	0.379682	4.54133	0.0820573	0.60969	6.81696	3.01035	5.12904	2.68081	15.5884	9.04247	0.888201	7.62719	0.45212	2.53848	1.06236	0.372439	0.0995452	5.32023	0.537855	2.22529	0.0246369	1.48359	4.30976	7.45734	0.72268	0.737673	0.129275	0.66208	11.9058	0.51898	2.17595	6.57415	8.67139	1.29476	3.22899	2.15833	11.844	2.03321	4.07313	0.286379	16.1837	1.88728	2.34272	14.3962	9.07169	6.73346
TCGA-CN-6992	2.92055	0	0.0337257	0.155732	2.45325	0.12013	0.262326	5.25243	0.576793	7.10055	1.13587	25.3524	2.52898	0.832962	2.66295	0.0553255	1.17015	1.61698	0.23298	0.15308	4.44825	0.52226	4.57767	0.0875935	0.827407	15.5359	6.69021	1.4941	0.680095	0.0599752	0.232359	4.24948	0.20038	0.920991	1.75055	2.92913	0.529507	1.53661	0.856611	1.82186	0.73549	0.880862	0.363637	9.16847	0.694799	1.02534	4.99604	53.9004	5.35065
TCGA-BB-A6UO	0.734247	1	0.0401797	0.169806	1.08521	0.0385545	0.329481	2.71379	0.626857	1.26377	0.69945	64.3496	0.778628	0.266805	1.62088	0.0423726	0.372118	0.277304	0.0325502	0.0286588	3.52638	0.689438	1.10697	0.0578781	0.761481	27.8832	6.17884	0.626396	0.773343	0.0356452	0.0177555	1.51946	0.0547081	0.519059	0.477939	1.1763	0.144305	0.351189	0.18178	0.0640523	0.138852	0.662291	0.0667433	7.11585	0.262921	0.862596	3.09307	46.5288	1.48323
TCGA-BA-5556	1.9863	0	0.0569333	0.519675	7.2219	0.013122	0.797968	10.7315	0.403119	3.53577	2.8293	45.9515	7.35022	0.687091	10.6178	0.999891	3.14466	0.0741559	0.596338	0.37121	3.97611	0.632641	2.12512	0.0309553	0.986348	16.5971	2.99787	0.264654	0.722937	0.0249569	0.657834	20.4155	0.398997	3.49494	7.98725	17.4395	3.31293	6.99288	4.44983	9.59519	1.79581	13.5787	0.0311535	12.2586	1.09401	0.87012	25.8449	31.546	3.402
TCGA-CN-4728	4.72329	0	0.0716606	0.482342	3.59967	0.176961	0.935903	10.2266	1.27353	4.61194	2.50971	10.4273	4.71809	0.584433	9.95565	0.165961	3.87437	0.746706	0.248605	0.307279	4.28205	0.612177	2.4126	0.0708412	1.53546	10.1798	5.09349	0.444152	0.313774	0.0863849	0.436819	11.7166	0.774836	2.58507	6.45572	8.88094	1.25328	4.68623	2.2012	5.63291	2.00542	2.91825	0.274485	11.4773	1.25251	1.85359	11.0636	38.6455	1.92893
TCGA-CV-A6K2	0.868493	1	0.0169714	0.312608	1.32687	0.19949	0.389059	3.79413	0.784665	2.13823	1.76272	42.5406	1.39025	0.661921	3.2676	0.0835223	1.18306	0.398565	0.128322	0.0564904	5.88713	0.37063	1.37254	0.0380286	0.972521	19.0317	4.93486	0.936679	1.08643	0.0474266	0.0612476	4.3937	0.26189	1.68759	1.29537	3.35287	0.562709	0.449221	0.573301	0.615498	0.501776	1.56656	0.144716	9.74148	0.661455	1.73921	5.08397	22.6672	2.20726
TCGA-HD-8224	1.22192	1	0.0729133	0.125795	3.28244	0.259715	0.419967	6.30068	1.15189	3.45672	1.00288	28.6725	2.49587	1.06774	1.87179	0.0271843	1.13668	0.453658	0.0150355	0.0728091	4.074	0.919203	3.2989	0.0612676	1.30936	24.5909	5.89146	3.5482	1.25817	0.0946748	0.0410081	4.38666	0.185017	0.620077	1.00529	2.00338	0.68831	1.16488	0.741712	0.647214	0.334053	1.69788	0.262055	11.2092	0.363545	1.84493	5.91697	14.4285	4.31951
TCGA-CR-7390	4.13151	0	0.0415003	0.105292	1.37584	0.0211175	0.159356	2.75523	0.312774	1.10564	0.743595	38.6941	1.82449	0.973579	1.09766	0.102119	0.899443	0.235427	0.0342313	0.0753472	6.68739	0.432555	2.95729	0.00634034	0.598403	27.2575	3.06624	0.464956	0.578509	0.0421719	0.0525165	0.951598	0.238867	0.250973	0.583401	0.951151	0.136088	0.574616	1.33817	0.789378	0.304214	0.230714	0.140381	9.79907	0.277409	0.471141	4.69281	30.098	1.78193
TCGA-UF-A7JH	2.45479	0	0.0616592	0.248291	2.02594	0.248987	0.570011	4.82824	1.52721	4.26262	1.81175	29.2355	5.56981	1.92011	4.97476	0.115599	2.02169	3.31571	0.114888	0.540946	4.31922	0.331827	1.86313	0.0481102	1.1657	12.5664	10.8277	0.526206	1.23594	0.0916235	0.163484	5.52138	0.1829	1.09868	2.21341	4.6427	0.625834	1.67985	1.70163	1.04437	1.43829	2.49004	0.450662	7.9633	0.960906	2.35614	10.3424	20.8502	1.64003
TCGA-RS-A6TO	1.06027	1	0.0134185	0.322064	2.23442	0.0751085	0.330622	6.67188	2.39603	4.22987	1.62416	24.502	2.87727	0.720504	5.88474	0.445752	0.841853	0.810329	0.0837033	0.080396	4.1715	0.490843	2.50432	0.107116	0.857428	17.884	5.019	0.378711	0.39953	0.0479142	0.0726386	6.23292	0.374544	1.01119	1.1971	4.29298	0.814036	1.35376	1.45901	0.542798	1.33897	3.76227	0.093617	8.66121	0.651033	0.66744	8.02201	40.9532	1.83933
TCGA-P3-A6SX	3.91781	1	0.0115427	0.0730185	1.14289	0.142139	0.0708401	1.5897	3.19896	0.630278	0.311517	14.8418	2.13918	1.09772	0.839564	0.00631174	0.261504	0.929398	0.0218188	0.0384206	8.42056	0.466339	2.56114	0.0323303	0.859867	13.6824	6.85412	0.894055	1.58092	0.0513707	0.130919	0.835946	0.117872	0.267947	0.434785	0.833868	0.0841126	0.265457	0.295145	0.568888	0.40332	0.426183	0.16106	8.15306	0.201747	1.90971	1.4606	29.3043	2.14384
TCGA-CQ-6229	3.23014	0	0.0193122	0.210201	1.51879	0.100891	0.280622	2.62244	0.469537	1.4149	1.37145	44.5735	1.85024	0.748057	2.7956	0.142563	0.955825	0.265643	0.193478	0.173561	7.14203	0.99814	0.780924	0.0703197	1.10352	21.4794	5.21556	0.993197	0.965538	0.0359786	0.0995646	8.17475	0.146814	0.953484	2.57476	5.01116	0.816232	1.02236	0.804141	1.05956	0.62938	3.70638	0.0973087	6.32153	0.907879	1.08322	4.88194	49.5954	2.00055
TCGA-CV-7245	2.18356	0	0.0109757	0.179706	2.27045	0.00409568	0.0911348	1.66006	0.335388	3.1313	0.391962	3.23556	1.84494	0.477921	3.58464	0.0330094	0.447587	0.154656	0.020747	0.02192	5.7042	1.46612	1.93462	0.0153711	0.560119	31.2167	4.68515	0.299442	0.326796	0.0227197	0.0169757	1.75423	0.117064	4.2553	0.674541	2.91273	0.403904	0.914421	2.56188	0.153097	0.22863	1.09333	0.102099	16.263	0.165377	0.509152	6.27346	68.3342	1.19332
TCGA-CN-5358	0.715068	1	0.136785	0.570238	8.60905	0.0813492	1.33793	18.224	0.831415	7.91444	5.69821	19.0461	15.0499	0.839291	10.9551	0.189329	6.50328	0.283948	0.935668	0.640264	5.34251	0.494753	2.87196	0.265794	2.31682	15.8503	4.21657	0.707757	0.636362	0.0690168	2.26105	24.2	1.6762	4.90509	16.7156	18.2004	3.33606	11.8467	5.50509	33.6879	8.43594	10.6976	0.119289	13.0714	1.68231	1.32998	32.5715	32.8335	2.41248
TCGA-CR-7383	1.4274	1	0.0362253	0.351828	2.89858	0.048664	0.921987	7.98455	0.528447	3.88986	2.36119	76.1535	4.91838	1.1061	7.9976	0.22879	2.62498	0.430228	0.275272	0.0904337	4.82994	1.81559	1.19441	0.0426151	1.10333	22.6808	5.56679	0.869028	1.02736	0.0359935	0.504254	12.5024	0.53023	2.31566	4.86918	8.89244	1.35024	2.56062	1.54748	11.3389	2.51937	3.2226	0.101093	7.46343	0.777256	1.25171	16.711	29.0298	1.33282
TCGA-UF-A7JJ	1.50411	0	0.0621587	0.385504	4.99087	0.313133	1.15567	7.88596	1.16166	7.86773	4.81804	19.1503	6.94463	0.630988	11.229	0.243591	4.03693	1.02879	0.35249	0.710355	5.69513	1.13121	1.24601	0.156692	2.04978	9.3659	6.4801	1.83228	0.457546	0.0664789	1.47412	17.1615	0.667671	3.67552	14.993	13.5529	2.36293	3.85701	3.42181	36.6853	4.81723	8.79768	0.224862	10.3373	2.43511	2.32432	13.0497	29.9787	3.11314
TCGA-CV-7242	3	0	0.0539693	0.419731	6.93474	0.219517	0.810522	6.3902	1.13577	6.23726	3.16025	20.4113	13.0092	0.833318	12.8387	0.67286	2.85547	0.506978	0.542729	0.39521	4.64418	0.63645	1.65635	0.0755823	1.44829	12.1304	7.18044	7.09124	0.688294	0.265886	2.25375	12.9298	1.12185	2.51313	17.3545	13.6009	2.41474	4.22471	3.0689	52.5157	4.37355	8.69721	0.225917	13.8118	1.33579	1.69063	18.3971	48.9517	3.50957
TCGA-CN-6011	2.55616	0	0.0234373	0.215855	2.69761	0.0131188	0.187204	2.50825	1.29847	1.59385	0.891297	24.7816	7.19616	0.967325	1.9805	0.134568	0.631053	1.13228	0.0132909	0.0819134	5.67661	1.17722	10.7531	0.0393879	0.876146	12.3018	6.35192	0.545715	0.56263	0.0600378	0.0724993	3.64352	0.0757908	1.16324	1.23712	2.5052	0.435515	0.48816	0.593793	0.163461	0.118116	2.10256	0.0817577	26.5944	0.409646	1.34871	7.45469	31.9928	3.25477
TCGA-F7-A61V	2.07945	0	0.00509129	0.150617	1.87682	0.644053	0.281218	2.87925	1.03492	2.27251	1.24081	8.48879	3.58325	1.86875	2.2437	0.0584642	0.708043	0.317706	0.0750666	0.0711762	5.09254	0.667118	0.665138	0.0256687	0.79598	11.6695	5.16426	0.646612	1.14451	0.0363595	0.31498	3.58551	0.294619	0.508028	1.48375	3.10008	0.428514	0.808578	0.594785	4.30364	1.20081	1.54498	0.307844	8.22971	0.524719	1.07224	7.10424	34.2179	2.3106
TCGA-BA-4077	3.10685	1	0.0202043	0.589251	4.21546	0.0508912	0.640054	5.88033	1.75151	11.6751	2.50333	34.3834	4.81471	0.647682	3.67394	0.555167	2.07039	0.793076	0.143219	0.126097	7.17625	3.58502	1.97966	0.0339546	0.937148	18.9408	4.4126	0.95038	0.782048	0.0235255	0.257807	15.1749	0.220079	2.82459	3.28954	7.96827	2.10909	2.8537	1.77738	2.66325	0.936773	5.40845	0.10572	14.1321	0.666702	0.839257	18.5487	37.4884	1.81176
TCGA-CN-A6V6	1.73973	0	0.144837	1.00528	8.01773	1.83643	1.08441	11.5754	3.58418	17.1203	6.42215	12.3996	8.10559	2.47794	11.9359	1.91112	3.93104	1.82537	0.507092	0.76717	4.36942	8.31328	3.05571	0.280448	1.91186	8.19278	12.791	9.94685	1.9828	0.179888	1.57784	26.6404	0.621635	4.2022	15.0936	21.3445	4.14377	4.32013	5.13199	40.2655	3.75756	21.1221	0.30754	17.2266	3.35512	2.95901	22.6154	29.7273	6.86029
TCGA-BA-A4II	2.51507	0	0.0958638	0.231871	1.75501	0.1482	0.469683	3.43204	0.800566	2.25711	1.22827	25.339	2.33255	1.28776	3.53519	0.0636529	1.08831	0.321617	0.134612	0.100285	7.81065	1.02682	1.13595	0.111239	1.00835	14.5173	5.678	1.09082	1.30482	0.103471	0.240054	6.99967	0.214437	0.991678	3.12226	4.52272	0.928099	1.86595	1.05374	10.0098	1.56439	1.41686	0.276018	10.6692	0.806131	1.58943	7.31681	49.3172	2.6295
TCGA-CX-7219	2.86301	0	0.0499622	0.355102	3.1592	0.294573	0.578989	5.33657	0.785925	2.47535	2.13836	13.1777	4.32781	0.718058	5.38692	0.131137	2.20462	0.268192	0.188884	0.0266084	5.58292	0.992902	3.77126	0.0251893	1.65731	10.6369	5.62107	0.864851	1.15537	0.0703269	0.324553	8.44287	0.585038	1.11826	3.45686	5.48036	1.24515	2.61458	2.54334	3.96774	1.27575	4.01996	0.131683	14.9252	0.618306	1.32188	7.21099	29.957	1.80347
TCGA-UF-A71A	0.235616	1	0.0297683	0.0775837	1.21377	0.0674372	0.135411	2.49279	1.80238	1.40711	0.321873	45.5534	1.79645	0.897714	0.668005	0.0761346	0.390966	1.06702	0.0449028	0.0211718	3.7926	2.77073	1.44057	0.0520328	0.909826	12.4624	14.1742	0.648065	0.629431	0.0194456	0.00847007	0.656343	0.0686314	0.115282	0.40422	0.488739	0.0685935	0.142189	0.286083	0.10183	0.248496	0.305243	0.351048	9.55809	0.45998	1.39406	1.86213	63.6518	2.99879
TCGA-HD-8635	1.90411	0	0.0237851	0.146038	2.47657	0.252955	0.251163	4.45579	1.29404	2.27433	1.64857	14.4461	6.79293	0.981678	2.49327	0.0585275	1.33679	0.586511	0.121393	0.0890666	6.87594	0.934977	3.3293	0.0749481	1.46584	40.8082	6.21245	0.833515	1.07114	0.108933	0.275906	4.87072	0.299565	1.32884	1.82133	3.89245	0.513474	1.54039	0.933199	2.90301	1.07882	2.18179	0.345712	13.9029	0.494569	1.73056	7.38615	32.4484	0.964665
TCGA-CN-6988	0.871233	0	0.013728	0.065132	1.4036	0.338099	0.0910664	2.13695	0.642915	12.4123	0.286291	25.9776	0.695196	1.74928	3.90595	0.0872654	0.373216	1.18826	0.00778488	0.0274167	4.51154	1.37533	3.3734	0.0115353	0.943994	8.82619	6.46195	5.23696	1.10872	0.135336	0.111471	0.599955	0.114487	0.103451	0.520502	0.50599	0.10879	0.571861	0.111104	0.315956	0.124532	0.372232	0.670432	12.9352	0.320613	1.40743	2.49933	18.2038	4.50587
TCGA-CN-6997	2.70685	1	0.0419417	0.195647	1.80348	0.0804905	0.167098	2.73109	0.864502	7.15873	0.659071	81.2059	2.26155	0.811507	1.42279	0.528312	0.667234	2.00816	0.108729	0.0508565	5.61808	0.729486	4.62205	0.0427949	0.675352	37.0517	6.91702	1.73894	0.713598	0.0362782	0.301181	1.87787	0.240666	0.513797	1.05125	1.5724	0.18338	0.678581	0.832798	1.48766	0.489176	0.463194	0.494659	8.23632	0.81613	1.25869	2.85736	58.8424	2.15221
TCGA-CN-5374	4.74521	1	0.144892	0.623893	6.76861	2.67346	1.35908	10.7246	4.43853	30.0345	5.86983	28.5623	9.42759	2.68732	8.72333	0.377756	4.8752	1.3854	0.86274	0.687255	3.41968	4.53729	3.54115	0.139143	2.46064	10.7016	9.22494	3.21302	3.11617	0.065877	4.38595	24.3985	3.99498	4.94839	15.8039	22.987	3.43338	6.8845	5.44444	37.0722	8.43912	7.6485	0.445265	11.2876	2.79446	3.69111	33.3015	20.6745	13.7419
TCGA-HD-7753	2.3726	0	0.0276072	0.191764	1.80292	0.0171698	0.295675	2.96656	0.449921	1.0603	0.837891	18.088	3.3027	0.521162	3.43858	0.0981247	0.978273	0.172891	0.0800171	0.110271	3.95457	0.375138	2.36628	0.0154652	0.745227	44.8364	3.56259	1.43134	0.541144	0.0257161	0.17554	6.06707	0.139916	1.0139	1.28619	4.02951	0.972353	1.25384	0.865662	3.85942	0.896621	1.56084	0.0428016	11.4719	0.621186	0.589205	6.93924	55.108	1.67558
TCGA-CN-5360	5.94247	0	0.110887	0.925724	10.1162	0.299545	1.07564	13.4609	2.41353	8.16217	4.23861	8.51498	26.0103	1.0239	13.7587	1.22588	3.70528	2.08655	0.699905	0.44773	5.60933	0.752807	4.37897	0.21066	1.39647	14.9994	7.02368	3.26564	0.617259	0.139219	1.22291	18.9631	0.968257	3.64816	13.1184	13.1712	3.19354	8.63588	3.83404	27.0478	3.67373	10.6973	0.358784	19.9597	2.00787	1.55619	22.614	46.3322	6.28189
TCGA-UP-A6WW	1.41918	0	0.0857731	0.169562	3.4265	0.372081	0.545764	6.06632	3.38451	25.244	2.15704	3.5604	11.9917	1.13993	9.43461	0.92632	1.46863	2.3093	0.166188	0.0892193	1.74915	5.36972	1.64527	0.183187	1.20559	9.95701	7.79398	1.99042	1.44453	0.209732	0.375876	11.6651	0.170315	1.82394	6.03662	6.84981	0.730513	1.99121	3.569	11.8347	2.80974	1.59172	0.315829	12.6698	1.61764	3.71417	14.21	13.5606	5.05544
TCGA-F7-A50I	0.252055	0	0.019411	0.13724	1.6686	0.380279	0.25578	2.97339	0.758201	2.04206	1.77269	19.5903	4.13663	0.736331	3.40511	0.297201	0.6495	1.00289	0.124753	0.0516888	4.96973	0.26141	1.56985	0.0706798	0.669492	31.8817	6.44824	3.08616	0.568322	0.0662985	0.150112	4.37896	0.237868	1.09624	1.28916	3.57729	0.579946	1.2129	0.796875	1.80507	0.599994	3.53125	0.16552	8.32422	0.783838	1.66739	3.72058	37.9457	2.53563
TCGA-CR-7391	2.50137	0	0.090843	0.31526	4.68509	0.0619023	1.05445	8.78091	0.321146	3.38938	2.53891	15.4207	6.81856	0.636234	5.88087	0.213817	3.11398	0.198765	0.501715	0.425958	4.58911	0.461468	2.18685	0.0995656	0.963405	13.2135	2.93963	0.360427	0.417482	0.0502817	0.494816	18.6423	0.516273	2.7465	10.6414	13.6553	2.78464	5.4141	3.03814	13.7844	2.34084	8.1575	0.146965	9.52079	0.976002	0.982295	16.9419	24.5399	2.24536
TCGA-CN-4729	1.07397	0	0.0318447	0.117758	2.27663	0.0401055	0.370758	3.21024	0.482314	1.35499	0.950586	24.7046	6.08978	0.810285	3.69577	0.0685646	0.828286	0.472753	0.0948073	0.0675733	5.39671	0.252097	2.35253	0.0434825	0.697217	11.7046	3.12412	0.325798	0.41482	0.102586	0.387867	3.98626	0.260155	0.955758	2.71074	3.50949	0.448157	1.91209	1.16537	6.75175	0.986992	0.757828	0.185142	11.9615	0.371862	0.899405	4.74916	40.9574	1.70571
TCGA-CQ-5329	5.87123	0	0.00587836	0.518421	1.73914	0.0361938	0.541153	2.74515	0.637285	2.38529	1.44224	20.5196	1.96669	1.38503	4.87929	0.0867886	1.51822	0.201159	0.180009	0.170229	5.37054	0.596943	3.10842	0.0395158	1.03153	26.5092	3.99495	0.580668	0.953888	0.0127766	0.10001	10.0999	0.136066	1.42975	3.14655	5.17399	1.52283	1.41567	0.786021	2.27949	1.41015	4.2866	0.0136705	8.54656	0.73338	1.02959	11.6788	64.4499	1.97972
TCGA-CV-7411	7.44384	1	0.0101432	0.084925	1.06182	0.0246027	0.177599	1.63492	0.38272	0.762194	0.392648	43.2955	1.11884	0.162578	2.09759	0.0277324	0.452526	0.102089	0.0881976	0.0270099	4.0722	0.402415	0.631015	0.00852313	0.252237	10.7912	3.08657	0.15904	0.153521	0.0167972	0.16734	2.47397	0.133505	0.572836	1.5685	2.20329	0.358486	1.11795	0.540137	3.13154	0.729288	1.11573	0.0471774	9.34319	0.163022	0.508104	2.68053	34.1268	1.39789
TCGA-CQ-6221	2.73973	0	0.037804	0.0548631	0.939021	0.0423207	0.352113	2.0847	0.334503	2.48847	0.97389	5.25096	1.45565	0.521103	2.02184	0.00930236	0.810349	0.38049	0.0128628	0.041525	4.5332	0.173373	3.01032	0.0285894	1.73263	7.16577	5.03289	0.213389	0.644404	0.0903839	0.011694	1.01961	0.054047	0.168964	0.303534	0.557356	0.0867767	0.211612	0.148988	0.0949175	0.571558	0.309696	0.0967073	15.0081	0.565057	0.730148	3.06546	34.0515	1.76355
TCGA-P3-A5Q6	1.31507	1	0	0.16175	1.33373	0.0368643	0.254407	1.61779	0.637001	1.26693	0.484758	22.9783	2.51325	0.471511	2.76151	0.0468174	0.472876	0.406559	0.0248986	0.0263063	3.14623	0.752702	1.52962	0.0221363	0.69926	26.7299	4.38122	0.202399	0.31702	0.0231761	0.0543269	2.4342	0.0657608	0.419862	1.10983	1.37234	0.0911863	0.382947	0.482035	0.943162	0.53991	0.263435	0.0714755	4.4309	0.259334	0.759728	3.25039	30.6815	0.921178
TCGA-DQ-5630	2.82192	0	0.00852549	0.728082	2.18173	0.155091	0.964898	3.81193	0.564075	3.44341	3.67444	83.9465	2.72008	0.809646	7.73311	0.412577	2.73231	0.497683	0.251402	0.246886	5.42347	1.33122	1.72372	0.103875	1.11581	24.4673	6.03177	1.47577	0.609222	0.092651	0.21757	12.8703	0.26989	6.7835	4.20856	10.1624	1.63081	1.5371	1.18798	2.90165	1.57254	3.66426	0.0793065	5.83427	1.1664	1.25865	15.8922	32.2558	1.8733
TCGA-BA-A6DD	0.473973	1	0.0532286	0.116142	2.93409	0.330444	0.749435	3.36961	0.929627	3.69434	1.90749	64.1041	5.13352	0.794993	10.3726	0.428657	1.35097	1.09095	0.279897	0.130465	3.55694	1.57986	1.35466	0.044727	0.828731	24.7514	6.75508	0.546281	0.943711	0.03606	0.606224	14.3926	0.102124	1.95152	9.20955	9.03908	1.66084	2.50709	2.33275	18.9128	3.90188	6.53807	0.13504	5.86425	0.97118	1.25467	15.5204	28.4498	1.49552
TCGA-CR-5243	7.01918	0	0.198711	0.591549	7.09522	0.303146	0.727926	7.59757	1.50016	9.87258	2.15726	3.67891	8.92111	1.47384	5.70134	0.495357	2.34669	0.729409	0.362361	0.241225	3.78611	4.62036	3.02989	0.0589317	1.98038	17.7383	6.70877	4.82015	1.79236	0.0834764	0.940096	21.2607	0.225469	2.60002	11.8995	13.3156	3.15159	6.05607	4.14874	26.4134	2.48985	5.7904	0.371506	26.982	2.43989	3.28847	15.7804	21.0693	11.1817
TCGA-CV-6934	0.178082	1	0.0750581	0.50419	4.21462	0.128936	1.03015	6.32412	1.12856	4.5082	2.51253	12.8047	5.28527	0.827617	5.78055	0.140113	2.7388	0.385538	0.187869	0.237775	3.89523	0.590662	1.52964	0.073944	1.55394	21.5919	6.15306	0.86926	0.389167	0.0691131	0.212164	12.4618	0.368265	3.09376	4.37173	10.0434	1.90963	3.93192	2.15481	2.26001	1.62786	8.75894	0.0902859	13.6118	1.04047	1.74892	14.3235	34.6721	1.57324
TCGA-CV-7247	1.58082	1	0.0267595	0.035474	2.27294	0.0374458	0.121361	0.905663	0.338634	1.85245	0.183284	28.0158	2.73059	0.71038	1.20217	0.186565	0.258821	0.323195	0.0265559	0.0133606	8.22435	1.01172	2.45547	0.0140534	0.670507	23.304	3.98663	0.500342	1.46652	0.0353125	0.0672553	0.634856	0.0819794	0.135594	0.139258	0.498086	0.0731247	0.139339	0.289546	0.60655	0.485492	0.0849083	0.0700099	11.4445	0.385056	0.987648	1.98387	42.0072	1.22497
TCGA-CV-5431	1.43014	1	0.142302	0.748467	6.28222	0.382942	1.13515	11.4201	1.77571	6.34591	3.97029	6.57717	8.55965	1.31588	13.8864	0.866421	3.33646	0.683069	0.521425	0.415365	3.35524	0.406387	1.80459	0.0689847	1.39536	26.1033	8.25106	4.25819	1.07961	0.0917685	2.48028	21.6641	0.48439	4.38043	16.9594	17.252	3.17073	7.08203	5.60434	83.3826	5.17454	9.64941	0.318205	17.8631	3.19972	1.66817	19.5049	21.382	4.20165
TCGA-QK-A6IG	0.608219	1	0.00596133	0.189665	1.60807	0.076746	0.332503	3.23307	0.78409	4.00023	2.05739	40.0678	2.53838	2.00655	5.89188	0.229813	1.07837	0.647996	0.0676111	0.160726	1.91937	0.384051	1.11258	0.080147	1.17177	25.5083	6.96134	0.560822	1.73058	0.0333179	0.0922015	10.1532	0.0974022	1.87128	2.41095	5.8183	0.951354	0.923473	1.12016	1.01447	0.64893	3.76932	0.221816	8.19855	1.1641	0.807539	9.83207	33.7627	2.34024
TCGA-CQ-7063	5.84384	0	0.0335291	0.720529	4.85158	0.112605	0.420631	7.90295	0.726101	3.89261	3.27224	52.197	4.06554	0.913604	8.53567	0.430856	2.87486	0.438703	0.202813	0.29575	4.28035	0.811551	3.30262	0.112695	1.10024	20.4474	5.55491	0.783319	1.1439	0.0312324	0.172861	17.8072	0.133154	2.24206	5.01861	10.9082	2.09513	4.2556	3.58272	2.65024	0.856141	8.37567	0.168944	11.8538	1.14176	1.00538	18.4718	34.5442	2.93966
TCGA-TN-A7HI	1.12877	0	0.090766	0.478997	2.60116	0.360255	0.911541	6.70924	8.14311	31.6965	3.93424	22.4503	8.64833	2.08304	21.3945	0.257186	2.3727	7.75681	0.505359	0.420223	1.79367	6.88363	2.97731	0.318943	1.07058	4.50088	16.7604	0.721931	1.03187	0.0973591	4.22429	22.3169	1.36506	3.25056	27.1389	11.3868	1.19958	2.66389	4.11139	93.5283	13.1573	5.76004	0.326219	8.76802	1.59639	1.08284	29.6973	24.1108	2.54171
TCGA-D6-6826	0.953425	1	0.10942	0.195144	3.52776	0.113531	0.774631	9.0998	1.09137	4.09306	2.87668	10.975	6.03101	0.829857	4.44184	0.0963166	3.52171	0.531845	0.223986	0.277158	7.18572	0.358437	3.85183	0.114369	1.88798	30.0889	3.43118	3.23882	1.65281	0.208822	0.350856	6.37823	0.463307	0.965345	2.24598	3.55302	1.15811	2.15397	1.18138	3.20146	1.1782	2.40802	0.111716	13.1433	0.709342	2.08157	10.6527	56.2099	1.49983
TCGA-CR-6492	1.31233	0	0.0277794	0.180254	2.58207	0.126337	0.377959	3.93611	0.968813	2.51536	1.84874	51.5196	5.73481	0.926689	5.46738	0.299058	1.39426	0.433371	0.118149	0.166438	5.9762	1.03512	1.33933	0.0816987	1.2457	26.5445	5.34053	1.1989	0.76767	0.0549877	0.520954	5.17704	0.680832	1.19107	3.74839	4.10584	0.876781	1.48266	1.02149	12.3221	1.72199	1.94719	0.185733	11.3056	0.83295	1.51038	8.04066	30.3747	2.09883
TCGA-P3-A6T2	6.29589	0	0.0210095	0.0727071	1.69854	0.202269	0.143351	1.16552	0.606266	0.877771	0.4811	41.4561	0.53165	0.831763	2.1394	0.0310186	0.434972	0.262206	0.0762502	0.0377631	5.01866	0.321172	3.42438	0.0176539	0.546534	30.0223	5.28504	1.03964	1.94233	0.0795862	0.0259957	1.90982	0.0200243	0.301359	0.899671	1.30095	0.169939	0.426653	0.209956	0.15239	0.271055	0.586639	0.0879463	6.0275	0.547019	2.63256	2.56809	42.5413	1.54887
TCGA-CV-6943	1.64932	1	0.108075	0.675943	7.55958	0.0620446	1.28154	12.8424	0.415295	5.78055	4.51904	19.123	9.7483	0.801721	9.80536	0.652342	4.94911	0.21755	0.521726	0.326528	3.43129	0.583996	1.86186	0.0721847	1.76713	13.2182	3.25006	0.427548	0.521873	0.0240924	0.75434	38.5953	0.499942	5.89035	17.7587	25.731	5.51589	6.85405	5.47427	16.6754	3.67576	26.011	0.0708894	13.5225	2.01423	0.715582	28.0359	24.6103	2.11124
TCGA-CV-6940	2.20274	1	0.0128649	0.203457	1.90647	0.0312042	0.246154	2.64174	0.652917	1.36629	0.768052	23.8257	1.66687	0.989771	1.90817	0.0773823	0.91922	0.586989	0.0437727	0.0642326	5.09806	0.613409	1.81409	0.0324304	0.625929	18.7129	4.15946	0.633384	0.833126	0.0492662	0.0663255	3.74824	0.0700666	1.48429	0.981932	2.63011	0.571862	0.803863	0.902362	0.466569	0.397653	0.499743	0.119673	12.4677	0.545344	0.760169	5.86564	49.3317	1.97553
TCGA-BA-6872	1.05205	1	0.0219625	0.0827475	1.62226	0.0184399	0.199211	1.65938	0.770325	1.17174	0.69601	36.2186	3.31656	0.924056	2.44317	0.0450356	0.683203	0.353678	0.0809544	0.0219311	6.40706	1.30699	1.81035	0.013841	0.667852	21.2405	5.41617	0.31509	0.461834	0.0272775	0.059445	2.85207	0.153257	0.542169	1.40419	2.22613	0.360097	0.864851	0.699399	1.51643	0.420598	0.817244	0.165995	10.8709	0.201862	0.784452	6.21992	26.3071	1.13504
TCGA-UF-A71E	4.12055	1	0.0274881	0.053701	1.23401	0.253872	0.143892	3.7782	0.792488	1.48031	0.389663	33.7479	1.26522	1.1492	1.2153	0.0676395	0.253893	1.54931	0.041568	0.0137244	7.78549	1.72586	1.73856	0.0384962	0.606291	6.53172	8.59699	0.844758	0.508119	0.0355628	0.977841	0.789436	0.0748548	0.24762	0.817431	0.722725	0.17527	0.119277	0.228916	2.24943	0.683419	0.301307	0.234394	12.308	0.538433	1.40848	2.12169	52.0707	2.7393
TCGA-CR-7401	2.95068	0	0.0203396	0.106718	1.51244	0.0136618	0.303995	3.11899	0.716644	1.17686	0.798445	30.2091	2.54874	0.580296	3.01104	0.0467126	0.927276	0.0818857	0.0968873	0.07718	4.81028	0.919467	1.1135	0.0205092	0.72043	30.5697	3.54339	0.420966	0.378501	0.0378927	0.0503335	4.6223	0.146779	0.79914	1.94762	3.62846	0.662529	1.86401	0.707121	1.04406	0.803637	0.835472	0.0567613	10.0645	0.326082	0.796442	6.48865	32.1943	1.68744
TCGA-DQ-7592	3.13151	0	0.0148891	0.269267	2.43219	0.0483373	0.251559	2.54208	0.49137	1.63571	1.10078	51.3771	1.80778	0.720715	3.82225	0.305312	0.737952	0.287724	0.141848	0.062445	6.8915	0.383685	1.25972	0.0275243	1.07214	27.8529	3.07337	0.322166	0.782455	0.0416078	0.105931	4.76685	0.129746	0.841894	1.51426	3.40249	0.7877	1.05827	0.819409	0.86397	0.540261	2.73153	0.124652	23.7042	0.707129	0.581442	6.08537	33.377	2.02818
TCGA-4P-AA8J	0.279452	0	0.0411569	0.249418	1.9488	0.190879	0.585839	4.54211	1.95443	6.21626	2.22632	18.2145	5.24319	1.20626	12.0498	0.376161	1.58615	1.9765	0.240062	0.246589	2.66796	1.90033	1.35335	0.177857	1.30064	23.9945	7.97662	1.11179	0.682739	0.0821523	0.827526	10.2488	0.396273	1.42393	5.10544	5.46977	0.642674	1.66854	2.02338	9.23462	4.06537	1.83167	0.341833	13.2613	1.20129	1.35336	16.4994	23.834	2.3182
TCGA-IQ-A6SG	1.5863	0	0.0143467	0.158158	1.16044	0.0301141	0.137901	2.27782	1.19797	1.38531	0.636524	42.2248	0.885801	0.983052	1.5039	0.0264771	0.401289	0.657007	0.0284752	0.0393972	4.7329	0.916438	1.7181	0.0180829	0.624733	15.2105	6.05288	2.01105	0.993165	0.0211597	0.0332843	1.52271	0.0903462	0.38399	0.554629	1.11047	0.207786	0.508925	0.865788	0.310185	0.173527	0.542131	0.208527	9.06869	0.486383	0.893912	2.81267	38.005	2.81973
TCGA-CN-4737	1.71233	0	0.0403755	0.195317	2.17543	0.120532	0.262371	4.25317	0.84397	2.80472	0.924566	15.3215	2.21316	0.985107	1.76588	0.0588749	1.26185	1.02045	0.117025	0.120954	5.68285	2.13578	4.63286	0.0716232	1.43767	13.0691	5.72791	0.730137	0.437454	0.164369	0.173465	1.92699	0.552801	0.489614	1.13397	1.38235	0.353065	1.17967	0.631437	0.675827	0.696351	0.476216	0.438182	14.2595	0.635399	1.3531	6.31394	40.8579	2.492
TCGA-CN-A6V7	1.6274	0	0.0953258	0.300095	2.48545	1.77574	0.204419	3.58973	1.53801	31.8013	1.35027	13.9251	1.63754	1.63181	2.74081	0.850694	0.845253	4.15244	0.125413	0.137073	2.82296	11.4831	7.70937	0.0865084	0.977068	8.28257	10.7473	1.6501	2.04073	0.126683	0.678209	6.49425	0.140178	0.959124	1.50809	4.02512	0.616848	0.98281	3.23357	1.80836	0.384328	3.68244	0.461108	16.2861	1.67533	1.54352	6.21666	38.6288	4.77384
TCGA-CN-A49A	1.4411	1	0.014451	0.465148	1.70902	0.606657	0.0860806	3.5298	4.69614	2.23694	0.413644	13.9203	4.5652	2.15797	1.60757	0.0869226	0.463387	1.086	0.043706	0.0144303	6.2037	2.0145	4.73476	0.0283334	0.978086	22.6677	12.4838	3.6208	1.31591	0.164525	0.327811	0.601478	0.0524699	0.125171	0.358114	0.632064	0.073714	0.150495	0.41697	0.134382	0.184498	0.311246	0.728146	11.388	1.11483	1.98306	3.01866	27.4053	4.63931
TCGA-F7-8489	1.80274	0	0.0293092	0.425351	4.05511	0.308424	0.692001	6.78536	0.883152	4.06562	3.36058	53.32	5.51979	0.648292	6.27009	0.375028	1.92462	0.75518	0.305821	0.146337	5.78742	1.01771	1.82335	0.103438	1.43172	17.0412	4.11751	1.03675	0.680682	0.0327619	0.643707	14.7707	0.1716	2.49809	5.78733	9.42876	2.06318	3.52542	3.02387	6.09971	1.2762	5.49876	0.136321	14.4045	1.1906	2.29534	14.2598	27.9502	3.85805
TCGA-CR-6487	0.641096	0	0.361521	2.93913	14.9846	0.66206	2.8855	22.7336	4.07532	11.0849	9.31013	9.37292	17.4567	2.36191	20.7472	4.65744	9.28612	1.79559	1.37714	1.31453	4.03225	4.29939	4.37586	0.350006	3.51151	9.37312	9.26223	1.57854	2.66763	0.0817491	5.43956	45.2692	2.29267	8.70806	26.8652	42.0144	8.54761	11.5813	9.47452	68.7571	8.9196	42.1122	0.36554	20.4319	5.3975	1.82982	53.743	20.1343	8.5497
TCGA-CN-A498	2.11781	1	0.026867	0.207451	1.73746	0.0827116	0.303105	3.29239	0.6318	1.58145	1.43188	14.3379	4.07761	0.628004	1.78176	0.0624382	0.781923	0.621945	0.1422	0.0715429	6.40556	0.576956	1.64356	0.0413889	0.50835	40.7553	6.16578	0.977322	0.81995	0.041711	0.408615	5.1328	0.280459	0.763309	3.78174	3.00382	0.974017	0.96763	0.655473	11.0929	1.29984	2.42315	0.249924	15.7478	0.761061	1.67757	4.94154	31.8253	2.73411
TCGA-HD-8634	1.05479	1	0.0478836	0.115819	1.54461	0.101253	0.158461	3.22468	0.678584	1.50322	1.12695	37.5313	1.33663	0.96363	1.22924	0.0567312	0.751033	0.417681	0.0422394	0.111569	5.66178	0.795901	2.48239	0.102824	0.716176	17.113	4.92445	0.620653	0.997999	0.0379957	0.0987464	2.86994	0.162994	0.591722	0.870188	1.99239	0.378011	1.03197	0.737624	0.638232	0.289581	0.890128	0.197967	8.51077	0.513059	1.50337	4.65771	31.5706	2.18878
TCGA-T3-A92M	1.14247	0	0.119656	0.422998	4.00707	0.686507	0.712762	6.93943	4.06574	5.91184	2.70741	17.4813	4.4036	1.53831	7.0821	0.175844	2.53884	2.62943	0.13571	0.348499	5.2832	0.794825	3.87704	0.238794	1.38429	11.1014	9.8804	0.947455	1.04284	0.122297	0.339292	14.8912	0.261355	2.09361	5.47088	8.93828	1.42237	2.7194	2.14734	13.4498	2.35181	5.39595	0.579728	12.912	1.70077	2.501	14.4245	35.6876	3.57659
TCGA-CN-A497	2.91781	0	0.145872	0.360136	4.67343	0.565271	0.416232	3.86504	0.988396	8.57092	1.82159	15.5275	33.0056	2.12676	12.0744	0.878955	1.43143	6.90043	0.362702	0.140061	5.68446	1.52543	4.32799	0.278148	1.82345	16.0862	10.1298	8.28142	1.90436	0.426804	0.364455	7.73415	0.213896	1.38209	4.78836	5.15327	1.14067	2.54163	1.53989	7.51288	1.40244	1.20407	0.430569	15.7666	1.30862	4.78569	15.3386	30.0217	3.73292
TCGA-CV-A6JD	0.49863	1	0.0431928	0.202516	2.69414	0.152313	0.776541	7.15273	0.757483	4.21285	3.17565	43.6814	3.70465	1.25307	10.0533	0.694386	1.08393	0.930316	0.083279	0.271726	3.93245	0.415037	1.47788	0.0871057	0.871422	21.2983	7.218	1.21497	0.646238	0.0590101	0.0668046	18.704	0.0558701	1.36481	3.94326	6.98575	1.01507	1.32133	1.33444	0.240994	0.870708	5.87078	0.0904029	13.5229	1.10117	1.68902	25.0189	21.1301	3.42819
TCGA-QK-A8ZB	1.48493	0	0.0643501	0.15445	1.26116	0.0810432	0.224763	2.93584	0.464234	1.7166	0.910452	10.294	4.08468	0.716838	3.13872	0.0870898	0.995844	0.349743	0.0985277	0.070684	10.8327	0.354841	1.24101	0.062183	1.14382	16.1927	3.79396	1.09272	0.347274	0.0709316	0.507592	2.04093	0.420567	0.525059	7.69274	2.28171	0.302457	0.812559	0.751764	45.3739	2.31552	0.62369	0.172098	11.5783	0.414988	2.35633	3.2682	39.0913	2.20574
TCGA-CN-4731	2.73425	1	0.00842982	0.138806	1.12364	0.0353887	0.0867336	1.16913	0.181435	8.25062	0.668731	54.9708	4.74069	0.236452	4.36418	0.138287	0.603795	0.15272	0.023902	0.328293	5.54964	0.630525	0.235991	0.0141668	0.672636	24.3688	2.62932	0.190332	0.166284	0.0209397	0.0586713	1.65258	0.243906	0.411818	0.701911	2.65345	0.221144	2.15084	1.20728	1.21113	0.271894	0.559276	0.0588124	10.5771	0.144799	0.912204	7.32177	47.6243	1.19446
TCGA-CV-7423	8.38082	1	0.00704746	0.0295028	0.74983	0.00197237	0.0591534	1.69224	0.707851	0.296559	0.227662	39.623	0.471565	0.601505	0.829209	0.011561	0.20265	0.205701	0.0279754	0.0140748	8.63232	0.484805	1.99484	0.00296092	0.360031	31.2587	3.55636	0.308296	0.779012	0.0372001	0.0327001	0.70399	0.0527764	0.0659271	0.157181	0.54549	0.107847	0.316509	0.223187	0.058982	0.0710336	0.243946	0.0901414	9.518	0.152911	0.70295	3.16672	33.3636	1.13366
TCGA-D6-8568	2.07945	0	0.073548	0.104497	2.50441	0.108533	0.347588	4.42893	1.06065	3.51193	2.34583	22.8699	5.16533	1.12526	3.69034	0.109684	2.16731	0.511443	0.0530825	0.467364	5.64765	1.04402	3.86835	0.0561827	1.29473	41.0165	5.468	1.12593	1.41345	0.0290649	0.24819	2.43784	0.091038	0.715821	2.2269	2.40527	0.409272	1.21854	0.621121	7.7036	0.86262	1.1572	0.295434	12.2222	0.580288	1.05079	9.20884	34.6877	1.80554
TCGA-CN-5359	1.03288	1	0.105382	0.761004	7.09631	0.138249	1.32323	14.0265	0.653666	5.28578	3.48239	14.8106	6.35229	0.614937	7.89049	0.262013	4.47653	0.324825	0.582663	0.342003	6.55495	0.661651	1.61849	0.177101	1.79241	8.92181	3.55752	0.539075	1.32862	0.066465	0.402383	19.6969	0.809355	3.54965	8.57881	14.2113	4.02804	7.73371	4.24819	3.61976	1.9252	8.16571	0.183805	12.3045	2.40758	1.40454	19.5602	30.7517	2.65888
TCGA-CV-A45Z	4.01644	1	0.0411326	0.393175	3.13384	0.296427	0.392582	4.30406	1.39352	6.8578	2.12348	41.499	2.88678	1.13315	8.62345	0.248818	1.90318	1.02463	0.233255	0.128356	3.42629	2.2513	2.49491	0.0993684	1.07401	20.5999	11.2128	3.02798	1.15964	0.0925948	0.17495	11.5048	0.157516	2.02546	2.95093	6.95121	1.12402	1.51934	2.37007	2.99784	1.0883	2.75267	0.191313	10.2638	1.84381	1.56983	8.79429	48.695	2.07474
TCGA-BB-A5HZ	2.26575	0	0.0051873	0.10713	1.64138	0.0406494	0.134834	2.66296	0.430045	9.9007	0.45817	49.1946	6.16254	0.785706	1.28727	0.0340381	0.715971	0.710045	0.0411827	0.0621587	5.42697	1.42737	1.06493	0.0130764	0.987658	10.2942	8.2279	1.00529	0.976893	0.0306025	0.176506	0.997485	0.105944	0.377423	0.462773	0.994214	0.102061	0.337633	0.53664	1.27347	0.47056	0.317217	0.301586	6.42155	0.23448	1.47125	5.55926	37.0109	1.88192
TCGA-CV-5444	6.67671	0	0.0700205	0.421545	5.17503	0.145575	0.966899	7.85176	0.98078	5.41191	2.27014	9.09357	4.60008	1.08624	8.04607	0.291266	2.63578	0.654404	0.232572	0.169807	4.26556	1.13594	1.89798	0.0756474	1.50223	11.4	5.42827	1.38333	0.778088	0.127343	0.239803	9.95474	0.268992	2.31858	4.31321	9.29101	0.994981	2.81916	1.2249	1.98131	1.78456	2.12943	0.09305	18.5016	0.943506	2.08282	17.7465	27.3312	2.36741
TCGA-MT-A51W	1.19726	0	0.00886001	0.20029	1.73818	0.00743893	0.160729	3.40762	0.420233	1.27162	1.20283	52.5562	1.71656	0.78816	2.16077	0.178047	0.616079	0.552881	0.0401948	0.0663551	5.27121	0.715912	2.14963	0.0707265	0.410958	12.2671	4.47665	1.10441	1.16073	0.0398901	0.0274069	3.91635	0.0482546	0.791994	0.474256	3.26565	0.658551	0.432513	0.592355	0.296607	0.241118	2.47394	0.113325	7.94926	0.638124	0.855613	5.22053	36.9965	1.48891
TCGA-CR-7395	2.54795	0	0.0551721	0.527375	4.86634	0.0270217	0.758126	8.57691	0.406819	3.32702	3.22617	46.479	6.557	0.873261	11.2423	0.231925	2.79075	0.222119	0.469307	0.275467	5.57759	0.256037	2.23099	0.0811301	0.794118	21.2808	3.12168	0.389281	0.585221	0.0578171	0.853326	22.9752	0.624448	3.19708	8.1214	13.3401	2.94749	5.27887	3.63041	16.3729	2.79439	8.16427	0.0641533	11.562	1.28853	0.707965	19.1395	32.4941	2.47605
TCGA-BB-8596	5.92055	0	0.0345009	0.423665	4.29306	0.239462	0.919203	8.40435	1.67764	6.35684	2.48863	35.8425	16.7013	1.00091	7.20359	0.39618	2.36654	1.11118	0.289559	0.241161	5.196	0.565087	3.99216	0.144952	1.54656	35.1735	7.06907	2.23956	1.08375	0.0749879	0.416218	5.61762	0.704639	1.6998	3.24208	4.74069	0.565676	3.33249	1.90358	3.42647	1.79437	1.22609	0.529546	12.0069	1.06464	1.72339	10.5906	25.9737	2.6474
TCGA-IQ-7631	3.21096	0	0.0293787	0.152271	0.783528	0.481585	0.0886369	1.54989	0.615589	1.10065	0.278023	15.7747	1.38628	0.914872	2.69354	0.0481944	0.408129	1.54604	0.00476003	0.0335276	1.65835	0.999043	3.68145	0.0141065	1.2143	19.5212	10.8663	2.37296	0.440492	0.0938273	0.0259651	0.408764	0.125719	0.152683	0.124807	0.371262	0.0183502	0.0764885	0.422372	0.749342	0.389183	0.159804	0.351371	12.0408	1.91484	1.41245	3.2804	11.9995	3.40293
TCGA-QK-A6V9	2.28219	0	0.182306	0.814067	4.67839	2.09675	0.876751	5.49529	8.74718	16.6281	4.40895	12.0018	5.89335	2.17415	13.2602	1.06453	3.08178	2.27175	0.403683	0.385763	3.47839	16.7025	5.50867	0.16413	2.96931	8.28549	16.8794	10.27	2.66557	0.22912	3.3903	17.0295	1.76122	2.52204	6.71214	12.0951	1.97849	3.40724	3.24109	23.3467	4.44505	10.7428	0.797458	25.2798	3.86137	3.17884	22.5494	23.7366	5.99295
TCGA-CR-7367	3.94521	0	0.0494992	0.322916	3.29406	0.0502182	0.475787	5.01816	1.30212	4.6564	1.37638	23.8274	4.9889	1.06859	2.79293	0.0609009	1.76948	0.34874	0.287718	0.203893	6.66531	0.807365	3.69526	0.0545911	1.156	8.85145	3.62052	0.372538	0.856656	0.0633994	0.55505	5.23048	0.640275	0.884301	5.66715	5.05375	1.17004	2.31569	1.72872	12.9115	1.86471	3.73022	0.151087	15.4217	0.607854	1.51426	8.65769	28.7935	1.50144
TCGA-HD-A6HZ	0.30411	0	0.0666709	0.182687	4.04664	0.189984	0.748332	10.2478	0.985628	4.59542	2.13144	10.6731	6.88343	0.64603	7.05361	1.3025	3.68848	1.65928	0.680541	0.351035	5.58382	2.0781	1.20659	0.29539	2.03475	11.5657	7.68483	1.79612	1.22264	0.0432847	0.815565	13.9708	0.569426	2.28686	6.88514	9.90993	2.09352	2.91142	2.72991	16.1816	2.19927	2.5176	0.366477	12.8755	1.779	2.71007	11.0921	37.2102	2.20096
TCGA-CN-5363	0.693151	1	0.0250593	0.193026	2.46206	0.182346	0.355538	3.5398	0.747101	1.60058	0.926336	37.0104	2.43896	0.666751	3.8384	0.147991	1.45164	0.15133	0.102317	0.0750704	4.04409	0.235321	1.09127	0.0252682	1.41106	32.7539	2.87864	0.608234	0.746128	0.0357922	0.209294	8.36083	0.122833	1.48989	2.32503	5.3719	1.24905	1.30486	1.00876	5.18726	1.2629	4.73612	0.0466217	10.0027	0.619235	2.05532	6.50157	40.2953	1.33111
TCGA-CQ-A4C7	0.967123	1	0.0150712	0.140206	2.41425	0.261514	0.23396	2.10895	1.31753	2.4311	1.12574	29.3492	1.4149	1.95266	2.75129	0.185427	0.619854	0.485405	0.108257	0.0501656	4.98516	0.647296	2.37523	0.0464348	1.15694	34.7294	6.57351	1.56909	1.79495	0.0405567	0.0932403	2.72246	0.0820829	0.819815	0.986	2.62196	0.340459	0.660515	0.441938	0.686735	0.78992	1.10713	0.350491	12.6068	0.414811	1.87943	3.87041	32.8287	1.87588
TCGA-CN-5356	3.86027	0	0.0281333	0.331513	3.23687	0.0857352	0.458736	3.19651	0.456004	2.31604	1.10951	46.7526	6.01823	0.70395	2.55453	0.0307676	1.57872	0.566313	0.258807	0.0530648	10.4179	0.361808	3.22813	0.0472797	0.952075	17.3517	3.68993	0.570509	0.991227	0.132972	0.638186	4.41844	0.429877	1.06571	5.94927	3.91274	0.556945	1.70501	0.86236	13.7785	1.84632	1.38139	0.101774	9.05368	0.363612	1.38447	5.83639	51.9564	6.62357
TCGA-CV-A45Q	14.1151	1	0	0.0119602	0.529696	0.00899528	0.0841244	1.74758	0.162267	1.40483	0.508192	85.7344	0.54092	0.532338	1.62729	0	0.0616143	0.442107	0.0303776	0.0481426	3.39713	0.462093	0.566529	0.0135037	0.199817	10.689	5.07364	0.115909	0.183422	0.0216229	0.00828521	1.97991	0.0182345	0.283967	0.780567	0.939833	0.105397	0.0976271	0.384532	0.254052	0.269966	0.488287	0	4.93986	0.061343	0.274954	3.35235	12.0628	6.28679
TCGA-UF-A7JT	2.72055	1	0.0776129	0.57458	3.68055	0.205782	1.06842	10.1672	1.14295	8.34911	5.66589	14.1635	5.21069	0.985381	12.007	1.28661	3.45549	1.36497	0.217748	0.505803	4.15279	0.365753	2.23629	0.291759	1.3581	19.1855	7.38051	1.54486	1.03382	0.0862486	0.240082	28.1045	0.253068	4.3945	8.51539	16.5317	2.21467	2.52054	3.06452	4.51275	2.37156	15.1767	0.246992	7.80085	2.07791	1.26233	26.4567	32.229	1.85246
TCGA-CR-6484	0.969863	0	0.086797	0.554727	5.12386	0.11903	1.07635	11.4378	1.03093	5.70368	3.83318	32.3188	7.19379	0.980801	16.0988	0.288332	3.72562	0.340702	0.546353	0.325024	5.08255	3.94742	2.67285	0.164101	1.31899	25.0517	6.08033	0.689991	0.646085	0.0242555	1.23506	17.0915	0.800679	2.11561	7.14974	10.9284	1.81211	4.3727	3.24662	24.638	4.05058	7.07549	0.0807409	13.779	1.16396	1.4812	19.5643	32.8755	3.59305
TCGA-CN-4723	4.65479	0	0.0609078	0.41009	3.05501	0.0809695	0.451453	4.57668	3.17716	5.57514	2.42522	28.2002	8.69983	0.594901	4.31616	0.124896	1.81907	1.8544	0.138159	0.425745	5.45562	0.502958	5.7784	0.0671733	1.00015	18.2248	8.14252	0.880989	0.997426	0.176117	0.818395	5.39977	0.316175	1.47192	3.55458	5.41035	1.11515	2.03671	1.84049	11.0659	1.5578	2.99995	0.655109	15.9617	1.19076	1.84111	9.44395	46.6387	3.82918
TCGA-CR-7382	2.18082	0	0.127701	0.577738	6.83605	0.0545499	1.36668	13.5232	0.843841	6.75753	3.32551	6.50345	7.41847	1.12576	7.99437	0.617437	4.21319	0.331469	0.621261	0.362421	4.87475	0.242186	5.60287	0.112952	2.49726	16.8435	4.03081	0.765083	1.60595	0.034434	0.327451	16.9274	0.471295	2.40668	4.8968	8.17009	1.65666	3.93283	2.19474	5.53132	2.25588	5.14543	0.132858	15.1401	1.47653	1.23054	29.359	37.1491	2.38546
TCGA-CV-7102	0.153425	1	0.017991	0.118497	2.3383	0.0443091	0.296172	3.61093	0.780177	1.83588	0.797473	26.1219	3.22626	0.386409	2.5248	0.0649294	1.23783	0.159347	0.106105	0.100606	3.47743	0.275028	1.20877	0.0211645	0.814643	30.3182	3.06581	0.365587	1.22669	0.0312828	0.0389564	4.60974	0.107784	0.553523	0.963015	2.65777	0.515231	1.11948	0.754615	0.281066	0.725348	0.776366	0.058575	9.98612	0.503125	0.712093	5.00223	48.4099	1.81771
TCGA-CR-7376	2.66301	0	0.0889936	1.1833	8.03807	0.0622665	1.59378	18.2533	0.651138	5.84182	4.34869	12.3265	10.0633	0.680095	9.66873	0.46404	5.70959	0.179141	0.6813	0.171385	4.49291	0.40258	2.9659	0.117511	1.95567	12.7168	3.60271	0.693699	0.99602	0.0671077	0.412929	30.8128	0.45656	4.81668	11.03	20.8149	4.55807	7.50951	4.95673	15.4637	2.58847	12.3366	0.0517402	14.6098	1.52481	1.01246	27.748	33.2782	2.4813
TCGA-CN-5373	4.33973	0	0.0417176	0.365585	3.57731	0.00934037	0.517333	7.25041	0.485525	2.59561	1.54554	16.1032	4.07043	0.45469	5.28335	0.386662	1.9237	0.125964	0.307544	0.133305	4.37002	0.888275	1.73884	0.0666035	1.08793	16.0678	3.39053	0.416013	0.391268	0.0440413	0.245187	10.6162	0.178926	1.76917	3.62249	6.05215	1.39992	3.51907	1.51493	1.93194	1.15213	1.61733	0.0388068	11.5448	0.864929	0.993372	12.1917	26.3159	2.04035
TCGA-F7-A61S	1.57808	0	0	0.246933	2.32546	0.104075	0.493021	4.22046	1.08352	2.33665	1.91913	31.4197	2.49998	0.678254	7.15979	0.715211	1.48161	0.761463	0.196336	0.102438	3.40553	0.910119	2.51285	0.0592622	0.860971	31.5996	5.32467	0.892699	1.45561	0.0656958	0.267744	12.8093	0.226976	2.41245	3.33661	8.42236	1.35258	1.91965	0.943044	4.16757	1.05983	4.48305	0.0447313	8.19191	1.59207	1.30279	10.9278	41.3501	1.90473
TCGA-P3-A6T4	0.169863	1	0.0253866	0.0906889	1.10452	0.127889	0.233706	2.02634	0.712339	1.54519	0.838779	28.1699	3.97493	0.939948	1.88996	0.0832911	0.530903	0.776755	0.0575851	0.0659109	10.4079	1.29731	1.51615	0.034131	1.27798	8.95094	11.1306	1.30401	0.396834	0.0977437	0.24344	1.85124	0.0656754	0.712455	1.28339	2.49273	0.294142	0.760093	0.70035	1.57226	0.49129	1.48216	0.177115	13.2077	0.330492	2.94728	2.05856	23.9813	2.53712
TCGA-CN-5365	0.961644	1	0.00361651	0.189752	1.50339	0.0465589	0.344681	3.32686	0.98595	1.92947	1.60011	79.6393	1.45415	0.733276	3.52796	0.00889908	1.32733	0.436794	0.057424	0.151676	5.03398	1.12546	0.832446	0.0425444	0.748406	21.8133	7.90529	0.568183	0.847979	0.0303191	0.0503417	5.148	0.0935595	0.793161	1.90357	3.99895	0.541572	0.546112	0.50394	0.282497	0.277035	2.81248	0.19344	8.36146	0.47517	1.02956	8.17195	37.6036	1.33804
TCGA-CN-A642	0.224658	1	0.0188717	0.421347	2.4147	0.187497	0.416442	4.54711	0.770982	3.50976	2.72792	35.1467	1.98024	1.33092	4.4611	0.178009	1.43064	1.41505	0.165878	0.249693	4.12343	0.56668	2.87635	0.103074	1.21812	20.7105	6.98092	1.24277	1.17296	0.0688512	0.0510792	12.0178	0.0642386	2.33425	2.48331	7.49139	1.36145	0.970381	1.41112	0.329046	0.599174	6.75558	0.362071	7.42616	2.03595	2.10954	10.5145	30.3427	3.99327
TCGA-CV-7252	0.413699	1	0.00788182	0.202374	1.65539	0.335294	0.364929	2.56804	0.373837	1.50732	1.22796	20.7168	1.53184	0.83695	2.22571	0.0420217	0.865359	0.285585	0.049166	0.0118058	5.29088	0.430319	1.44648	0.0165573	0.828321	22.4626	4.41712	0.404115	0.897642	0.118694	0.0731431	3.47412	0.120732	1.17972	1.99228	3.38154	0.534152	0.897777	0.449299	2.94644	0.667325	1.35504	0.0549891	10.3107	0.299275	1.1094	5.38369	52.0088	1.22876
TCGA-CN-4739	3.81918	1	0.0896284	0.298085	6.33089	0.664732	0.711857	10.2011	2.51553	5.63774	3.69252	18.6216	8.53024	1.76282	7.28615	0.134779	2.54212	0.887058	0.470146	0.686169	4.91811	1.74123	5.01826	0.219663	1.4439	9.70142	7.47192	2.44175	1.31486	0.0742125	2.46637	10.0724	1.3424	2.28633	11.9718	9.00768	1.98389	5.16776	5.11974	38.8918	3.55335	6.58412	0.32134	17.1268	1.30096	1.31215	16.0928	38.5813	4.75095
TCGA-BA-A6DJ	1.11507	1	0.0287968	0.293917	2.61806	0.0990147	0.276238	4.23057	0.796878	1.79912	1.97827	42.8236	1.53149	1.29897	4.62914	0.239573	0.881821	0.447173	0.116644	0.143778	6.34122	0.880432	4.32512	0.0864193	0.608468	21.9613	6.25919	1.47453	0.77167	0.0153282	0.063627	8.23938	0.123229	2.06957	2.2999	6.36234	1.29954	1.15138	0.998826	1.03289	0.489283	4.48083	0.143505	9.55851	0.696715	1.17114	6.87705	36.7115	1.67692
TCGA-HD-A634	0.356164	1	0.0944539	0.381457	2.9294	0.0248797	0.138403	0.460047	8.31332	31.1208	3.77147	4.52351	27.0618	1.32692	1.47388	0.109374	0.313722	3.37764	0.00630153	0.0166445	1.89162	7.88693	1.86651	0.135392	2.08152	0.810644	6.73472	1.47402	1.77424	0.24325	0.128901	0.36076	0.034043	0.53131	0.19827	0.172023	0.0485856	0.108492	0.0664728	6.63408	6.1154	0.205145	0.46516	9.48165	0.857262	1.21423	2.5779	11.2347	2.08038
TCGA-CQ-7068	3.5863	0	0.0379142	0.965789	5.58266	0.140837	0.517016	7.81115	1.16772	5.62807	3.93792	49.3813	4.20168	0.994417	9.5414	1.19587	3.04902	0.735446	0.304915	0.68148	4.35068	0.801645	3.21637	0.185359	1.45114	17.7804	7.56479	1.74127	1.86008	0.0481597	0.0639714	27.2431	0.103247	3.85129	5.69888	20.3164	2.75782	4.39264	3.78164	0.971172	1.02833	16.735	0.328641	13.9088	3.07034	1.80197	25.2194	20.311	4.75999
TCGA-CV-6942	11.7315	0	0.0628329	1.05566	5.18914	0.0844079	1.18068	10.3531	1.51263	5.85463	4.19313	39.5187	11.5313	1.59122	11.8825	0.334992	4.01429	1.06243	0.391945	0.338813	3.85022	0.686089	1.91535	0.216469	1.96875	35.9241	8.00652	1.4364	1.29554	0.052676	2.93487	13.73	1.14212	2.71034	12.0705	12.3762	2.3214	3.36991	2.51165	37.2488	7.14377	9.606	0.292244	11.0029	1.45419	1.73888	18.1516	27.1404	2.17416
TCGA-CV-6955	0.915068	1	0.0127943	0.257093	2.05289	0.014323	0.353349	4.82368	0.356964	1.66644	1.58	57.5626	1.96126	0.475082	2.51811	0.32882	1.47606	0.103018	0.116087	0.0979498	4.695	0.833572	0.689819	0.0358361	0.341681	11.5359	3.04436	0.381156	0.463484	0.0516444	0.0329808	7.57252	0.153882	1.91944	1.82627	5.69037	1.00692	1.67663	1.03248	0.368828	0.412667	3.33631	0.0297541	7.69233	0.385559	0.566436	9.3431	15.9686	1.77348
TCGA-F7-8298	2.72603	0	0.0542598	0.174147	2.18637	0.40242	0.15426	3.65034	3.08179	2.41578	1.03172	30.8383	4.01025	1.04363	2.72782	0.0500686	0.957421	2.21177	0.0769244	0.0677279	4.09342	0.910935	3.54432	0.0740894	1.90077	34.9512	8.57382	1.28891	2.82723	0.132676	0.052451	2.42214	0.0415572	0.775479	0.887456	1.99993	0.348444	0.520925	0.477324	1.62725	0.505885	0.993876	0.331236	25.746	0.731719	2.12825	4.32627	27.6074	4.10648
TCGA-T2-A6X2	2.70411	0	0.0287613	0.37325	3.10562	0.0643951	0.323178	7.00738	1.24379	2.6529	1.45247	18.0296	1.40838	0.616579	3.90706	0.0648746	1.11273	0.709218	0.024465	0.222581	3.94833	0.730171	2.81808	0.0785445	0.60172	19.3361	6.51846	0.757614	0.963398	0.0602801	0.011121	7.05691	0.0636364	1.21822	1.36847	3.95414	1.02959	0.879853	1.38651	0.561658	0.318884	4.43856	0.234102	10.997	1.20041	1.35069	7.20456	29.6644	2.41664
TCGA-CN-6996	1.45205	1	0.0691857	0.577334	5.79726	0.125859	0.758678	9.63549	0.526695	4.0577	3.0526	32.9237	6.8347	0.925956	10.4642	0.669627	3.12161	0.30639	0.380569	0.383432	6.78322	0.566593	3.16351	0.154059	1.31168	32.9447	3.77642	1.01537	1.33126	0.0397421	0.695545	16.6213	0.463946	2.73628	8.56914	10.7511	2.92289	4.81842	2.60979	6.57203	2.34308	4.07523	0.120672	14.2145	1.06539	1.20263	17.6642	34.7142	2.37504
TCGA-CV-5432	10.7671	0	0.0265452	0.288928	1.61953	0.0408604	0.240777	2.0276	1.05802	1.40626	0.786964	41.4282	10.1002	0.925405	2.15793	0.125195	0.784123	1.41601	0.0677397	0.0463877	4.75539	2.20289	1.27983	0.0334581	0.615628	17.332	8.59938	0.568132	1.07688	0.0535749	0.246338	3.03285	0.1762	0.544931	2.44711	2.77868	0.500519	0.950281	0.859345	9.42343	0.949828	1.63097	0.231497	7.33604	0.603956	0.266882	5.11276	31.1828	1.11976
TCGA-CV-A45R	15.0137	0	0.060354	0.26173	1.99421	0.109143	0.414823	5.73923	0.743872	3.72933	1.62126	33.8249	2.61511	1.32083	5.54199	0.118048	1.29129	0.756979	0.173761	0.111264	4.31513	0.648883	1.32857	0.0624176	0.850822	20.3013	7.01077	2.17071	0.666969	0.0893752	0.107708	6.00575	0.18964	1.01338	2.40225	4.27113	0.690157	1.31147	0.777614	2.2277	0.93589	2.4159	0.194341	7.85508	1.0465	1.49856	8.10871	34.7131	5.6059
TCGA-CV-7250	7.94521	1	0.00482567	0.19663	2.56337	0.04862	0.216896	2.49729	0.669338	14.9289	1.06163	131.584	1.73778	0.908829	4.62492	0.0316651	3.81469	0.388555	0.0547309	0.106013	3.94229	0.22131	1.29089	0.0405491	0.818627	20.5028	4.4543	0.562939	0.865684	0.011987	0.134346	4.97716	0.12484	0.912888	1.83685	3.97708	0.57495	1.16843	0.73356	5.26381	0.729592	2.36082	0.179559	11.1166	0.334471	1.39932	5.64941	34.1829	1.94231
TCGA-CR-7402	2.49589	0	0.102115	0.6538	5.17935	0.324454	0.486293	4.07836	1.46043	4.36474	1.73657	10.8276	8.09341	0.979631	8.06992	0.162588	1.76807	0.791987	0.252068	0.176947	6.69839	2.63998	3.77422	0.0429027	1.29371	14.9878	4.32594	1.81961	1.32795	0.102581	1.16131	6.66787	0.104279	1.60146	13.0844	5.58812	1.18841	2.16598	1.09488	35.8525	3.04537	2.17626	0.132707	20.906	0.801895	2.39341	7.94733	37.1414	10.1097
TCGA-CV-A463	0.0630137	1	0.0147677	0.0659434	1.80683	0.0771497	0.165272	2.26619	0.565057	1.13559	0.712567	17.1063	2.3985	0.414226	1.03201	0.0282633	0.463248	0.346812	0.0446639	0.0737329	3.52478	0.408506	1.59243	0.024818	0.434297	31.4462	4.65608	1.07902	0.571611	0.0336261	0.243633	2.37259	0.100537	0.480959	0.98078	2.12644	0.446597	0.403706	0.505788	4.6554	0.645009	2.04472	0.114477	7.6613	0.406457	2.20885	1.90258	27.3898	2.75462
TCGA-HD-7832	2.29041	0	0.0499398	0.238929	3.69798	0.01198	0.237596	3.17511	0.725101	1.49034	1.02689	32.4006	1.43429	0.628925	3.11349	0.266253	0.93248	0.473913	0.0202285	0.0890509	4.16817	2.10333	3.90568	0.0329713	0.762486	24.8801	3.55494	0.318805	1.32762	0.0332279	0.0110343	4.73029	0.257418	0.697053	1.61238	3.14496	0.662848	1.23519	0.720486	0.119417	0.467406	2.01676	0.0663649	17.7423	0.567578	1.00607	6.77685	48.127	3.88972
TCGA-CV-6936	0.454795	1	0.0389579	0.298998	2.49369	0.1163	0.351609	6.62617	1.56311	2.88108	1.44436	43.3963	3.25651	1.55847	3.84763	0.0798859	1.27639	0.418245	0.0810052	0.145883	7.67276	1.0812	11.9362	0.0681992	0.923509	18.1173	8.54952	0.629164	0.85305	0.0614903	0.261104	7.13463	0.134822	1.26879	3.85206	5.22197	1.28815	1.40309	1.37314	6.21305	1.57068	5.90726	0.226498	13.8233	0.675051	1.79348	8.0904	30.3511	2.62562
TCGA-H7-A6C4	1.13425	0	0.0166308	0.09747	1.80236	0.16756	0.301698	3.45635	0.530288	1.69646	1.33971	45.3458	2.47095	0.813017	3.64674	0.0818461	0.760801	0.401725	0.132034	0.083035	5.96737	0.626506	1.60365	0.0419235	0.733632	26.1045	4.60211	0.973944	0.507553	0.038729	0.141472	3.98711	0.254747	1.01557	1.73096	3.4327	0.572624	1.06082	1.068	3.38689	0.762703	1.90931	0.087021	6.47089	0.436018	0.785418	4.70636	33.8602	1.1199
TCGA-CN-4727	4.27397	0	0.0208224	0.031962	2.85579	0.358395	0.155042	1.40083	0.958568	2.39003	0.395928	29.8431	1.24446	0.588231	0.979994	0.0170791	0.517102	0.104787	0.00590401	0.0259909	5.72249	1.3983	1.94307	0.00874835	0.655135	37.7106	4.6334	1.28798	1.63132	0.0614211	0	0.806005	0.0212636	0.221842	0.201243	0.721431	0.0853511	0.230401	0.131886	0.232358	0.146913	0.102108	0.06053	8.672	0.13491	0.550912	22.916	83.5894	1.76741
TCGA-CV-5443	7.6274	0	0.125014	0.511715	8.0845	0.478162	1.31634	9.9601	3.92527	17.9581	3.89078	2.11364	12.0152	1.80338	13.2234	0.415855	5.14886	1.30018	0.393849	0.797556	3.71651	8.27376	1.9875	0.134226	1.95989	6.4625	10.9546	8.5789	2.4608	0.129389	2.53508	22.7385	0.222227	3.36403	17.8238	19.0865	2.72537	6.38298	5.33254	57.5255	7.70032	10.2253	0.500698	20.1063	2.87152	5.16714	26.5684	24.3286	5.08926
TCGA-CV-7091	9.26301	0	0.0174457	0.200598	2.03558	0.171865	0.298532	2.92946	0.439456	8.563	1.1728	35.8943	5.93647	0.713044	2.49307	0.0543759	0.861016	0.316058	0.0672734	0.132398	6.22615	1.00581	1.25896	0.00879558	0.641696	17.226	4.3974	0.469394	0.594757	0.0238344	0.215861	4.90571	0.116394	0.819627	1.463	4.12561	0.911513	1.6306	1.18356	1.09019	0.654129	2.62486	0.0486855	10.6296	0.445818	0.7459	12.5185	34.1538	1.67783
TCGA-UF-A71B	4.12603	0	0.0874343	0.177784	2.51713	0.35307	0.449802	3.89903	1.4786	2.95186	1.59867	32.9769	3.53308	1.32635	4.72962	0.0768386	1.64564	0.528006	0.106248	0.118491	5.18948	0.647845	2.21459	0.1207	1.37749	25.0258	7.40383	1.75674	2.02687	0.0988978	0.453991	4.58538	0.165819	0.88284	4.14157	3.4897	0.423245	1.30892	1.17791	10.5931	2.00176	1.34031	0.217858	9.6924	1.09534	0.955063	8.57475	49.186	1.89169
TCGA-D6-6515	1.10411	1	0.0789163	0.530791	6.45655	0.0927622	1.32692	14.81	0.267359	5.01681	4.04665	7.22552	7.1911	0.92021	8.82953	1.91599	4.05987	0.389196	0.519123	0.260052	4.34594	0.641973	4.17302	0.0961522	1.02901	19.8581	2.95175	0.734995	0.819457	0.0330798	0.176982	32.5674	0.171922	4.42124	11.1355	19.1917	4.04994	5.80429	4.77906	6.01029	1.71812	10.3849	0.110115	12.7598	1.48872	1.02727	28.6163	34.4548	2.9157
TCGA-CV-7254	3.99726	1	0.0866556	0.526367	4.44564	0.0741833	1.85495	8.12896	0.491668	5.85277	4.41891	14.5583	14.9548	1.02537	11.2537	0.334481	4.54117	0.389912	0.988597	0.417388	3.3403	0.42858	0.983047	0.0942312	1.94438	11.597	4.73096	0.613818	0.724713	0.049065	4.91958	15.1612	4.96595	2.26767	9.85296	12.5129	2.08385	4.67812	2.5506	57.9057	17.1295	4.42876	0.0592716	7.71277	1.27189	1.31628	23.9095	26.7429	1.59109
TCGA-CV-7429	0.293151	1	0.0192024	0.580929	1.83953	0.0408435	0.507446	3.24034	0.440845	2.41835	1.34742	30.7977	10.2464	0.729441	3.36851	0.0252005	1.1485	0.31696	0.0392015	0.11505	8.32492	0.125805	1.86356	0.0387249	1.48612	29.3534	3.20893	0.151746	0.894776	0.0274268	0.0356395	4.92972	0.130728	0.762443	2.31839	4.01445	0.671662	0.744912	0.764884	0.385703	1.11483	3.5893	0.0178626	9.00817	0.428212	0.703139	8.60529	61.9126	1.65618
TCGA-CV-5976	4.04932	0	0.0139642	0.113019	1.68044	0.611624	0.230638	2.1795	0.946179	1.28803	0.605275	24.9081	1.41431	0.973625	1.41898	0.0314979	0.551204	0.414613	0.0356347	0.0209163	4.91282	1.00255	2.6496	0.0176007	0.981751	30.4531	5.99771	0.936014	0.995266	0.0693741	0.0215978	1.68262	0.0713003	0.511639	0.654036	1.62644	0.270932	0.436275	0.506112	0.321392	0.267424	0.3303	0.154254	13.753	0.479726	1.06035	3.5821	39.0756	2.10769
TCGA-BA-5151	1.97808	0	0.0258335	0.183128	2.58819	0.023136	0.503617	4.01921	0.313015	1.65586	1.24862	38.2344	2.48603	0.432699	1.95639	0.0720436	1.79903	0.0780027	0.155286	0.0877083	6.15461	0.860352	1.54283	0.0260488	1.01055	15.7631	2.8431	0.422877	0.819176	0.0192511	0.159823	4.57407	0.253256	0.982772	2.12798	4.36859	1.09562	2.37086	0.992658	3.07735	1.09361	1.53209	0.0300387	9.61802	0.616567	1.02797	6.05976	33.2836	2.33863
TCGA-H7-A76A	1.74521	0	0.26862	0.282023	8.57311	1.8902	2.698	20.1341	2.62054	34.9921	10.3252	18.7654	14.924	2.03487	28.9243	0.50361	7.0554	3.7593	1.24765	1.25177	2.44269	4.60222	3.0239	0.596535	2.20935	5.27749	17.7592	2.80988	1.42822	0.119152	7.77511	27.2964	3.77069	8.36958	22.3857	25.2048	2.64956	6.02784	6.51301	62.6984	18.3208	7.06959	0.639567	14.8633	3.38829	2.1355	57.681	11.8855	5.12003
TCGA-CN-A63V	1.86027	0	0.0247726	0.179756	1.47758	0.327241	0.364885	3.75775	2.36969	11.2844	1.23179	20.7743	2.16091	0.996626	2.52259	0.0284468	0.953234	0.708101	0.0280961	0.0593692	3.62748	0.605916	2.77401	0.0832636	1.55241	15.4952	8.59994	0.736445	1.02894	0.0599968	0.0536407	3.10562	0.138293	0.51498	0.987147	2.46165	0.297859	0.948097	0.686897	0.704916	0.619233	0.954679	0.207397	13.2886	0.722636	1.41571	4.5549	21.0351	4.32578
TCGA-QK-A8Z7	1.07397	0	0.103215	0.109737	1.7088	0.59424	0.220911	7.08114	1.68081	11.3643	1.97765	30.5038	1.94934	2.72181	1.97674	0.0362827	0.683526	2.36459	0.211827	0.127607	3.71538	0.847957	1.49825	0.0371698	0.613777	22.9146	16.8009	2.33043	1.18537	0.106828	0.592943	7.05773	0.532028	0.618155	2.09009	2.25361	0.214896	0.435077	0.408159	7.95274	1.67445	0.635157	1.54307	14.0856	0.604305	1.56307	8.64367	38.8036	3.53766
TCGA-CV-7178	5.93425	1	0.0289731	0.371956	3.47483	0.270289	0.78099	6.1627	1.06498	3.66242	2.02197	55.9021	3.68935	0.990696	5.99156	0.182195	2.45728	0.116643	0.167952	0.189663	3.20471	1.32522	1.78241	0.0513961	1.21752	27.9885	5.97155	1.72022	0.551144	0.0939599	0.129456	8.21632	0.210396	1.81025	3.91545	8.0211	1.22103	2.69043	1.97331	2.10152	0.785234	5.99509	0.0748654	10.9931	0.805199	1.09703	11.8882	24.4692	2.98039
TCGA-CN-5366	0.986301	1	0.00970476	0.189593	2.55389	0.0307821	0.401157	2.83387	0.801979	2.07593	1.09528	88.4943	1.62934	0.648128	2.97578	0.0398005	1.27522	0.963742	0.0880542	0.0775272	6.43725	0.582829	3.58219	0.0353371	0.994716	27.7097	4.41333	1.07429	0.91984	0.0502222	0.03002	5.75199	0.0792831	0.91458	1.58728	4.48796	0.795596	0.964347	0.755833	0.541478	0.508651	3.8669	0.127891	8.64074	0.627802	0.65047	5.80878	38.4286	1.81909
TCGA-UF-A7JC	1.49589	1	0.0130688	0.0802415	1.25868	0.160933	0.0778477	2.41309	0.531308	0.437007	0.30461	36.2032	0.763177	0.487021	0.307538	0.0214388	0.15715	0.302532	0.0222333	0.0326254	6.47389	1.056	1.05693	0.0164723	0.55531	24.5506	3.07377	1.11882	0.466943	0.0527525	0.0707458	0.587468	0.0489344	0.149423	0.194318	0.44316	0.0357128	0.153114	0.23913	0.200524	0.0922076	0.324202	0.12157	9.26955	0.189039	0.729575	1.30497	36.9666	2.32815
TCGA-CV-5440	8.9589	0	0.0107287	0.0838388	1.23699	0.138121	0.0813376	1.89216	0.427619	1.49549	0.368518	30.3206	1.93504	0.683553	0.665602	0.743598	0.443124	0.345544	0.0486724	0.0535669	5.02279	0.515459	1.60186	0.00450756	1.24409	16.7218	5.85614	1.70575	0.311457	0.0249845	0.0497811	1.50041	0.0584322	0.27879	0.478569	1.0756	0.14659	0.272343	0.570058	0.239444	0.248718	0.408509	0.187128	12.0898	0.9667	1.05594	2.32731	32.379	2.1426
TCGA-CN-A499	1.96438	0	0.0545264	0.824287	4.31874	0.198383	0.61269	7.68644	1.78933	34.5266	2.82795	32.7981	3.46885	1.53672	7.46544	1.9045	2.58467	1.17077	0.381358	0.562634	4.93623	4.96653	2.60063	0.18327	1.88653	30.8371	8.19825	1.29951	3.32141	0.0578458	0.147584	18.4851	0.105177	2.60235	4.85094	9.49942	2.3741	2.60263	2.23845	3.57471	1.10834	9.53146	0.338146	13.899	2.66192	2.17357	17.4136	45.9131	4.76816
TCGA-CV-7255	0.175342	1	0.00264884	0.048791	0.835012	0.343977	0.0573762	1.02425	0.79182	0.529454	0.188468	36.2274	0.725079	0.590144	0.713996	0.0130359	0.229887	0.346581	0.00901266	0.00793517	8.02614	0.705732	2.86728	0	0.579086	52.762	3.6104	0.625478	0.694039	0.0337212	0.00819373	0.767341	0.151478	0.269818	0.173294	0.683423	0.110024	0.18965	0.326226	0.236468	0.133493	0.100858	0.0246403	17.5256	0.124524	1.01339	2.78634	19.8701	3.17577
TCGA-P3-A6T8	1.09589	0	0.0743663	0.124528	1.20009	0.135977	0.158399	1.24382	0.814125	4.77972	0.514932	9.98127	5.95619	0.683393	3.62727	0.0609972	0.342144	2.39514	0.0843435	0.089112	7.33959	1.10977	2.65246	0.0374931	1.32507	20.1756	5.98429	1.66975	0.656886	0.0831268	0.0613437	1.15144	0.101256	0.412253	0.368579	1.04524	0.0812872	0.471131	0.345418	0.110647	0.749562	0.0572038	0.334358	12.3886	0.708168	1.95968	6.86242	35.825	1.37274
TCGA-CX-7085	0.879452	0	0.144001	0.539003	8.59876	0.0853442	1.32107	14.1221	0.543565	5.91002	4.38859	22.2425	12.8379	0.651696	10.474	0.29181	4.08318	0.187562	0.590836	0.613245	5.83157	0.332976	2.81926	0.135237	1.9274	14.1947	3.81273	0.506026	0.592693	0.0578631	1.73591	18.2241	0.951514	2.5401	15.0382	13.6125	2.8101	8.61747	4.26233	47.2502	5.01171	9.07483	0.0196991	13.8475	1.42948	1.12729	24.941	40.0795	2.12797
TCGA-KU-A66T	1.51233	0	0.00799525	0.102643	0.648282	0.0693664	0.0736032	3.16771	2.97638	0.603794	0.313859	53.8944	0.425556	0.384451	0.410499	0.0262317	0.175563	1.14268	0.0136019	0.0119757	5.25088	0.401591	1.26835	0.0302321	0.691125	25.9296	6.05704	2.12111	1.25574	0.0620633	0.00618298	0.189684	0.117027	0.182829	0.404191	0.418462	0.0305877	0.0572439	0.25883	0.111524	0.0805868	0.0691884	0.278903	9.21612	1.63115	1.63517	1.69995	30.2856	2.89652
TCGA-CN-4738	1.19452	1	0.0830369	0.39818	5.23257	0.158451	0.470102	8.00367	0.839445	3.03192	2.66083	49.1571	8.50655	0.756216	4.65093	0.47986	2.35221	0.40268	0.363867	0.373132	5.58972	0.486322	4.06219	0.139549	1.27691	25.7385	4.91963	3.22416	0.944002	0.183997	0.478694	11.0094	0.488221	1.80858	4.61314	7.90191	1.8153	3.09545	1.87267	5.34907	1.45326	5.74425	0.245774	15.4077	1.08283	1.63573	10.4879	25.4957	2.44542
TCGA-D6-A6EO	2.07945	0	0.0317832	0.137982	2.62179	0.0494175	0.193149	2.90067	0.380039	6.73766	0.626725	63.8043	5.26091	1.00471	2.84061	0.0289661	0.609284	0.575806	0.0320421	0.0705285	5.66274	1.12598	3.27346	0.0385765	1.04238	15.5664	5.55223	4.1728	1.36429	0.254393	0.0710058	1.55218	0.0528923	15.5709	0.777129	1.109	0.266349	1.07114	0.415046	3.20188	0.697659	0.456366	0.221742	8.0697	0.491666	1.48934	5.87009	60.0799	2.11155
TCGA-CV-5441	7.90685	0	0.0284221	0.214171	1.86051	0.0371209	0.235998	1.98859	0.63061	15.2527	1.02275	12.1737	10.4686	1.47677	3.85086	0.0427398	0.802419	0.553056	0.0698432	0.037842	5.45761	3.09832	1.56187	0.0437847	1.03867	19.5526	6.28844	3.20418	0.736948	0.067659	0.271083	4.68462	0.0967478	0.748407	2.11301	3.48499	0.533321	1.15314	0.690081	2.15407	0.611149	1.76542	0.286423	11.2073	0.245531	1.40119	8.48971	38.7638	1.66019
TCGA-CQ-6228	1.24932	1	0.0349383	0.126761	1.78543	0.396993	0.359477	2.00767	0.997066	10.2862	0.588614	44.2942	1.00314	1.3944	1.76393	0.0573147	0.58087	1.12527	0.106989	0.0697767	6.38308	0.515026	1.0433	0.0234864	1.10379	8.31682	7.87633	0.900605	0.491528	0.112823	0.98889	1.40476	0.803957	0.457574	1.53769	0.942645	0.137483	0.727706	0.277846	5.34131	1.66921	0.334595	0.178753	11.7148	0.614876	2.70474	2.82406	55.5147	1.38114
TCGA-CN-5367	0.964384	1	0.0108848	0.0972093	1.98902	0.0893584	0.290787	2.99218	0.685464	4.07868	1.25813	16.2891	2.50943	0.758918	1.72314	0.0922557	1.233	0.613497	0.0864156	0.0941998	4.75133	1.1925	1.60258	0.0426825	0.83204	27.5578	4.52212	1.3824	1.02898	0.0540756	0.241302	4.08647	0.200077	0.41861	0.582635	1.69571	0.273648	0.486484	0.349818	0.475731	0.731407	0.493991	0.033751	9.7827	0.343321	0.75068	6.19024	35.6692	2.6115
TCGA-CN-6010	4.1726	0	0.0596919	0.164371	3.87516	0.10469	0.385738	3.98036	1.06587	2.48793	1.24973	19.077	15.2673	0.71119	4.27362	0.381895	1.5812	0.825081	0.365582	0.123187	4.81394	0.464945	2.72321	0.0668772	1.11394	17.464	7.13955	1.38519	0.716843	0.0827868	0.873992	5.45595	0.780245	0.914124	7.83407	4.78164	0.90911	1.31062	0.86818	17.8959	1.92529	2.44273	0.148072	15.1762	0.731521	0.924419	6.6764	50.8827	2.3154
TCGA-CV-5971	1.92055	0	0.0735012	0.193943	3.93659	0.164566	1.01858	7.93381	0.447425	5.10387	2.31155	9.9677	7.74713	0.824668	10.6494	0.205526	2.81221	0.28246	0.46986	0.223525	5.14283	0.904725	0.893727	0.117908	2.23562	8.76805	3.36343	0.465174	0.70379	0.0529059	0.496064	14.7929	0.461724	1.96899	4.98748	11.7921	1.95741	3.50108	2.73919	5.05169	3.63686	3.77779	0.0155393	9.66027	0.869877	1.53098	16.4906	20.346	1.88101
TCGA-CV-5977	5.0411	0	0.00453962	0.0658812	0.894183	0.015246	0.0934153	1.83806	0.651374	0.784581	0.378687	62.5237	0.568857	1.47707	1.57327	0.163835	0.303794	0.456904	0.015446	0.00906626	4.23258	0.619616	2.14634	0.0152582	0.561011	28.9697	5.3587	0.529569	0.689341	0.0352388	0.028085	1.94994	0.0339959	0.396358	0.593988	1.17795	0.163749	0.206834	0.236415	0.265953	0.247084	0.240944	0.0211144	12.4084	0.15869	0.441995	2.96597	35.9274	1.23676
TCGA-CV-7568	2.53973	1	0.0150137	0.323478	1.97391	0.327746	0.232525	1.43209	1.92687	0.778444	0.726894	23.2908	3.49786	0.73637	1.18196	0.0985171	0.885416	0.513774	0.0885455	0.0689643	8.58611	0.409847	0.653809	0.0100926	1.49017	48.4405	5.94688	2.24013	1.40143	0.0568735	0.0928844	3.88438	0.0879024	0.664793	1.15189	2.58096	0.728646	1.07885	0.608603	0.954967	0.314762	1.68381	0.125695	15.7255	1.19806	3.03004	2.38059	44.0705	1.92388
TCGA-P3-A6T6	1.08219	1	0	0.0866403	1.71904	1.13914	0.177451	6.56182	3.07961	55.0209	0.557143	42.416	1.59466	2.70908	3.43131	0.22634	0.369694	2.41284	0.058682	0.0516664	2.26172	7.95662	2.4141	0.0652146	1.12443	10.8954	11.1633	4.94057	1.50203	0.160654	0.120037	1.48594	0.0176122	0.268898	0.615453	0.902675	0.0754075	0.224513	0.212408	0.793885	0.660577	0.368146	0.260706	7.9331	0.48855	1.6929	13.9034	20.6253	4.54224
TCGA-CV-5436	1.6	1	0.00934484	0.169521	1.63555	0.0601527	0.222659	1.73708	1.95542	0.891798	0.668716	24.3435	4.56461	0.778865	2.65884	0.0459893	0.473908	0.159892	0.0794893	0.0233287	2.66938	0.397952	2.09286	0	0.842643	24.5077	6.51074	0.821989	0.702552	0.0130571	0.180666	2.82378	0.0827047	0.505085	1.87578	2.96214	0.347294	0.918445	0.457068	2.91982	0.687585	1.47179	0.0760622	12.6042	0.360458	1.67383	3.94966	44.1228	1.51601
TCGA-MT-A67A	2.50411	0	0.00732044	0.179787	1.37823	0.659702	0.186316	2.04267	0.805296	1.94729	1.40092	28.6381	1.89253	1.39041	2.44304	0.138102	0.71187	0.76626	0.0166051	0.387429	2.05726	0.959206	0.819737	0.0984196	0.793069	14.102	6.20018	1.01236	0.948138	0.047733	0.0339667	3.67458	0.0797392	1.51419	1.85038	3.49685	0.352076	0.495535	0.577005	2.49151	0.472225	3.11676	0.170242	4.22237	0.807404	1.7625	5.56422	17.086	3.5703
TCGA-CV-5966	1.49315	1	0.0117728	0.109521	2.71628	0.0329484	0.446265	3.85691	0.572464	2.89869	1.46026	26.5598	1.47286	1.21081	8.4287	0.312222	1.44028	0.679348	0.102367	0.0391866	4.55749	0.227105	1.41596	0.0197849	0.920288	35.3796	3.23416	0.516855	1.81107	0.0158403	0.0303475	8.82013	0.0721334	1.1421	1.90218	5.50217	0.613395	0.991047	0.629676	0.284641	0.680328	2.39979	0.0365046	10.0817	0.58656	0.849301	12.3434	31.4151	0.53993
TCGA-D6-A74Q	1.94521	0	0.0613279	0.278743	3.86552	0.559049	0.367686	5.42979	1.00568	18.7298	2.39314	50.101	5.96357	1.39724	13.7758	0.287444	4.01708	2.23093	0.109302	0.109358	3.57982	1.50673	3.70624	0.077299	1.29442	40.2599	9.51433	4.1417	0.694536	0.111534	0.785929	6.32313	0.72767	3.22824	8.14171	5.0311	1.02468	1.3857	1.03276	29.8185	2.29596	2.37052	0.937232	11.2036	1.20656	1.26794	10.449	40.8268	2.31639
TCGA-CV-7430	1.35616	1	0.0198018	0.0478956	2.5559	0.990155	0.0625514	1.70791	0.236774	0.466232	0.134954	22.1479	1.84094	0.886044	0.550702	0.010828	11.4156	0.186014	0.00748615	0.00988675	6.07135	1.23606	3.03864	0.0277318	0.194828	17.1688	3.90833	0.232861	0.292338	0.0368908	0.0663578	0.774739	0.0606641	0.246987	0.215914	0.588754	0.108223	0.378068	0.88724	0.202554	0.146365	0.41126	0.0997759	5.04756	0.0676293	0.639168	2.03126	53.09	1.72709
TCGA-C9-A480	1.05753	0	0.0388769	0.282101	1.3993	0.118476	0.184796	2.99726	0.709342	1.49962	1.09161	36.3932	1.29805	1.00739	1.55248	0.170069	0.704619	0.965179	0.0734879	0.211361	6.35614	1.12259	2.8754	0.0798539	0.9976	21.4021	6.50116	0.85746	1.08037	0.046944	0.180388	4.0777	0.147039	0.722877	1.07903	2.69392	0.632704	0.573566	0.6688	0.964062	0.32219	2.34752	0.281278	7.61198	1.18197	2.22175	4.81533	26.3671	2.60944
TCGA-IQ-7630	1.32877	0	0.00949485	0.183726	2.0192	0.0602325	0.315356	3.73695	1.09243	1.81461	1.19842	69.9343	1.23408	0.999356	3.03329	0.233638	1.00274	0.993864	0.0466644	0.0758503	4.70387	0.691179	2.69744	0.0212756	0.679598	29.3924	5.99526	1.22077	1.3452	0.131684	0.234965	4.20487	0.0538669	1.11521	0.988239	3.75162	0.878713	1.03825	0.61698	0.264883	0.389187	1.51915	0.0588825	11.262	0.618038	1.29457	5.95285	47.8714	1.38328
TCGA-CN-A6UY	1.95342	0	0.252299	0.403703	4.10919	1.65386	0.901727	6.95418	4.72855	16.5951	4.16801	2.45004	9.25613	0.876183	22.2133	0.547248	2.345	4.08552	0.22256	0.218347	2.90841	4.25482	2.82523	0.146046	1.56943	5.1491	12.4545	5.77563	1.30627	0.255908	0.702398	33.5198	0.0687053	5.10501	13.9885	19.9047	2.45137	5.92643	4.59678	12.6068	3.34546	11.5732	0.547623	12.7646	2.63573	6.55359	29.7201	11.416	14.2787
TCGA-CV-7424	1.2411	1	0.0603278	0.271792	2.46965	0.0868315	0.520367	3.17192	1.80682	3.57478	1.55414	34.2421	4.49018	1.08091	6.28699	0.226206	2.04562	1.23172	0.200377	0.322723	3.18683	0.809304	2.41267	0.0615549	1.5277	19.3621	7.59443	0.774293	0.622267	0.127109	1.11968	9.30851	0.284562	2.14095	6.66345	7.86512	0.946743	2.33916	2.22896	29.0918	2.58861	3.77871	0.240508	11.4777	0.916785	1.48212	7.5856	55.4963	2.34498
TCGA-CQ-A4CE	2.45753	0	0.0327556	0.19328	1.86563	0.204299	0.255932	4.17673	0.5073	2.71453	1.68001	30.9888	2.42233	1.12503	2.66279	0.142011	1.23791	0.753551	0.0955289	0.285033	5.93128	0.929934	1.95041	0.133687	0.954695	9.63465	6.36616	0.968483	1.05539	0.052306	0.202647	7.64256	0.200698	0.977624	1.94814	4.34633	0.879755	1.85789	1.36666	3.35495	0.735772	3.15311	0.25029	7.70026	0.74455	1.91402	6.02192	23.5916	2.85076
TCGA-CV-6961	0.208219	1	0.0438031	0.249082	2.10395	0.0735549	0.278714	3.86492	0.543405	10.3621	0.904541	18.6928	3.33067	0.800821	1.42904	0.361531	0.884554	0.137772	0.0900448	0.038273	5.64739	2.75619	2.11189	0.0069013	0.991895	6.69756	4.66872	0.546014	0.627655	0.045903	0.173606	2.71425	0.0745521	0.61465	0.618735	1.98585	0.383038	0.687823	0.603051	0.137475	0.430468	1.53203	0.0891338	18.6165	0.273903	1.58918	5.09976	32.4358	2.46993
TCGA-CV-A460	5.03562	1	0.101367	0.351392	5.47802	0.232928	0.886942	9.13088	2.8409	5.82101	3.30729	8.31243	5.45863	1.2442	12.8285	0.516365	3.16862	2.57744	0.411458	0.303665	4.67269	1.22918	2.12415	0.156904	1.4363	13.3296	9.09817	4.51716	1.62027	0.218664	0.891169	22.1701	0.533916	3.17195	10.4552	13.0098	1.92443	6.84087	3.57064	19.4826	3.30173	4.30903	0.818869	17.4903	3.46627	2.90776	20.905	21.3358	4.60328
TCGA-QK-A6VC	1.64384	0	0.0810255	0.376886	3.21975	0.44446	0.86584	8.24303	2.07978	6.74609	2.29718	20.4293	4.44903	0.95238	17.5186	0.762066	2.31012	1.73975	0.398216	0.361397	4.09471	0.595724	1.74743	0.17248	1.33685	33.3461	6.69822	5.12748	1.27058	0.110697	0.92736	13.112	0.522196	3.30139	6.68235	11.3406	1.66504	5.23163	3.32631	9.554	1.92737	5.88359	0.427109	6.74422	2.47752	2.08657	12.88	21.3664	3.41099
TCGA-CR-7404	4.03288	0	0.108617	0.482994	7.81603	0.421525	1.13323	13.8949	3.04197	17.1534	4.15722	29.3072	10.5758	2.4112	10.7506	0.501875	3.71385	1.80014	0.726814	0.556768	4.65422	6.04076	4.86512	0.176452	2.17609	7.77022	9.92019	2.15606	2.22338	0.0910589	3.00148	21.5463	2.14195	4.35409	12.7692	16.9318	3.02749	6.94715	5.1597	27.8671	6.07239	6.62549	0.353633	23.0977	1.95954	1.77788	21.1399	37.7433	7.00374
TCGA-CV-A6JN	2.48219	0	0.0140885	0.0524255	1.03089	0.0604584	0.287367	2.43805	0.516609	3.27831	1.53626	82.9051	2.33676	0.609699	7.25353	0.138669	0.525421	0.964227	0.0319573	0.0468946	3.97294	0.538427	1.19782	0.0710298	0.431079	21.1609	6.7165	0.565504	0.412487	0.0277051	0.203375	6.80214	0.0479567	1.06412	1.98307	3.28876	0.436324	0.53186	1.00802	1.1529	0.795215	1.41424	0.0109213	3.05093	0.444371	0.96666	9.10372	19.5825	1.96573
TCGA-IQ-A61O	1.15342	1	0.0410401	0.194714	1.14764	0.135533	0.340028	2.42286	1.22354	4.76152	1.32577	11.2088	0.718981	0.480195	3.54698	0.0201973	1.31314	0.941778	0.0791284	0.057374	2.96034	0.112032	1.07231	0.0310366	1.36312	20.7958	5.99968	1.32043	0.546822	0.0917493	0.12695	2.42902	0.265428	0.520423	1.00076	1.84545	0.206354	0.84411	0.401465	0.996078	0.943136	0.658207	0.16225	7.63072	0.630741	1.2487	5.41926	35.2777	1.0015
TCGA-CV-7438	0.531507	1	0.0127751	0.140237	2.17444	0.0619728	0.403549	3.63171	1.6226	1.90713	1.30598	39.1222	4.13421	1.0477	5.1744	0.132727	1.22004	0.137151	0.0676155	0.0127568	4.01984	0.613777	2.27828	0.0178911	1.03455	29.2811	4.71895	0.436668	0.919234	0.0343779	0.256864	6.76354	0.0579813	1.04901	3.52041	4.52034	0.623726	1.23618	0.716251	9.29	1.16746	0.781232	0.138644	14.2876	0.615966	1.09286	8.21103	38.0998	1.4356
TCGA-BB-4225	0.4	0	0.135338	0.36438	5.93082	0.0958065	1.12519	6.63792	1.75788	12.9994	2.81591	1.01468	6.45775	0.810275	12.4667	0.946833	2.57223	0.705115	0.555293	0.103346	2.46229	7.47156	1.33721	0.0468267	1.31307	3.31832	6.12199	1.74131	0.791112	0.139663	1.46526	34.9613	0.298091	5.55243	14.2638	23.6036	4.01596	8.76232	4.61101	25.5741	3.63497	13.3835	0.268453	18.03	1.8113	2.68765	27.7956	26.0525	3.68929
TCGA-H7-8502	1.25479	0	0.0254881	0.113814	2.71943	0.0285334	0.106968	1.94686	1.32574	1.87696	0.505489	39.5299	0.922511	0.449384	1.49948	0.0365856	0.646294	0.474586	0.0578154	0.0190888	4.5391	0.375721	4.12265	0.0321258	0.615916	67.5895	4.77481	1.58857	1.52728	0.0217637	0.00985538	1.55947	0.125803	0.264927	0.51162	1.46554	0.236812	0.597234	0.394625	0.213317	0.256903	0.735221	0.192642	9.95379	0.311076	1.15652	3.02229	55.6774	1.72944
TCGA-CN-6998	0.978082	1	0.00579689	0.150459	0.758929	0.0519159	0.0941742	1.82394	0.263396	0.577167	0.421936	52.5783	0.900954	0.318231	1.59976	0.0570572	0.400055	0.128358	0.042735	0.0260487	8.80388	0.626648	0.955665	0.00730652	0.424943	22.4288	4.26666	0.160879	0.327939	0.0413986	0.00448291	2.66371	0.0809028	0.500106	0.827451	2.16655	0.529088	0.637655	0.334529	0.283008	0.198658	1.11031	0.0269621	9.75685	0.289985	1.0782	2.65968	44.8395	0.88587
TCGA-P3-A6T7	1.33425	1	0.0372329	0.127004	1.31558	0.0277876	0.172501	2.89792	0.25393	1.45486	1.27214	51.286	0.893366	0.775814	1.38063	0.18663	0.596959	2.19849	0.0187681	0.0784905	6.7233	0.772457	1.87877	0.0486673	0.807808	14.5664	6.70882	1.28045	0.418802	0.0732187	0.0575867	3.66764	0.281643	0.774009	0.553609	2.38483	0.348194	0.253114	0.62305	0.715554	0.275207	1.58953	0.288626	5.85583	0.381486	1.69655	2.48213	42.7393	1.4768
TCGA-CV-7177	1.81644	1	0.0278201	0.20187	1.92289	0.027251	0.184548	2.15378	0.864893	1.23862	0.483481	22.2336	1.45114	0.546238	1.7557	0.0114094	0.589066	0.168002	0.0552169	0.0486156	4.2049	1.2227	0.778818	0.0292209	0.545935	25.9077	2.75134	0.340239	0.414165	0.0496694	0.0430283	2.0669	0.284096	0.26025	1.32368	1.45607	0.235671	0.688092	0.425836	2.61938	0.574836	0.441368	0.0161744	10.7048	0.448524	0.386428	3.56223	32.0956	2.81603
TCGA-CR-6493	0.772603	1	0.02737	0.0720211	1.76303	0.0175086	0.0635204	1.5637	0.710641	0.490663	0.313375	45.2174	0.956134	0.780248	0.819731	0.038485	0.245306	0.125931	0.031042	0.0390441	5.45282	0.286052	2.74865	0	0.516176	47.6926	3.50499	0.272201	0.980824	0.0169968	0.0241898	1.35727	0.050576	0.203205	0.616251	0.85893	0.196599	0.437733	0.167853	1.30895	0.228579	0.523328	0.0727437	15.4155	0.186168	0.411727	2.93158	57.1553	0.946126
TCGA-BA-5559	5.70685	1	0.226091	1.96869	17.0368	0.625526	1.71406	20.1885	4.94854	16.9043	6.73576	2.638	13.6784	1.81451	20.6044	1.51536	7.34555	1.05326	0.967083	1.02241	4.20574	6.05195	3.33547	0.227975	2.595	4.50515	9.23058	1.77452	1.70938	0.130374	1.63353	45.0406	0.600291	4.76383	16.5395	27.8142	8.32481	12.8028	10.9811	20.1385	4.12796	28.1888	0.435654	32.9983	4.45004	3.3276	37.1086	28.9558	8.34502
TCGA-DQ-7591	1.70411	0	0.189613	0.943714	7.95598	0.135615	1.30061	9.21067	3.68638	25.0451	3.71308	3.53464	8.33662	1.41406	13.2057	2.82107	3.92678	2.10987	0.979682	0.373425	3.86603	5.23361	1.01576	0.190309	2.58654	9.03348	8.134	5.18299	3.77945	0.29601	4.38272	30.4503	1.82515	3.47092	9.55436	18.4738	3.54644	5.50574	3.66595	36.4992	3.96037	11.4191	0.661438	17.0276	2.79987	3.12987	25.2085	19.8295	3.33136
TCGA-WA-A7H4	1.2137	0	0.0749658	0.232466	2.76744	0.853212	0.387913	3.91052	1.56701	3.83682	2.16625	16.8129	13.7109	1.07474	5.13194	0.273284	1.34129	1.03956	0.25507	0.124765	7.21175	0.93681	2.90184	0.16798	1.94257	26.5397	7.64628	3.54194	1.33924	0.116385	0.322074	5.05477	0.272193	1.35062	1.75867	3.42626	0.455236	1.27949	0.838264	4.25244	1.41046	0.47093	0.42616	12.4009	2.11854	3.38503	6.7471	27.6807	4.34754
TCGA-CR-7373	2.43562	0	0.033145	0.417293	3.85428	0.0432892	0.456695	6.78784	1.11264	2.37993	2.21975	47.3602	3.92936	0.802789	7.78397	0.450086	2.24889	0.711676	0.296558	0.213296	4.93265	0.201066	2.79512	0.0866479	0.926967	46.669	3.17056	0.893877	1.39808	0.0365922	0.290497	14.1727	0.0952739	2.92837	4.90636	11.3316	2.31467	2.80457	1.4514	6.4521	1.62585	4.66571	0.0856455	10.1509	0.898946	1.0913	12.6109	58.8953	1.21004
TCGA-F7-A622	0.983562	1	0.00484282	0.0486564	0.452052	0.056925	0.0891647	2.05706	0.289534	1.09536	0.273281	42.2369	2.1063	0.733529	1.09818	0.0436943	0.243064	0.662892	0	0	5.01669	1.02059	0.602551	0.024416	0.881229	14.3631	5.65521	0.369034	0.922834	0.030074	0.0449413	0.894962	0.402229	0.140944	0.230422	0.721133	0.137632	0.113476	0.259022	0.0675514	0.292874	0.25145	0.135148	3.70444	0.338579	0.837967	2.09688	26.4829	1.90612
TCGA-D6-A4Z9	1.47671	0	0.0516408	0.19391	2.14281	0.0814605	0.223717	4.69956	1.61668	2.20481	1.33611	25.7169	2.23889	0.729893	2.83216	0.0808637	0.971954	1.21906	0.101165	0.164077	4.47133	0.902208	5.08176	0.0986199	1.25322	38.9228	5.3631	1.63854	1.28598	0.0408151	0.435659	3.44684	0.335586	0.873458	1.15874	2.06258	0.292497	0.959476	0.56166	3.24801	0.548896	0.850432	0.425789	13.1327	0.630969	1.40107	5.94456	41.4846	2.66884
TCGA-D6-6825	1.34521	0	0.066425	1.2388	4.88214	0.102793	1.00929	11.4077	0.688357	4.03422	3.13802	32.1369	6.60998	0.939423	9.59607	0.339721	3.35433	0.157307	0.655873	0.238008	6.56167	0.238927	1.5314	0.164164	2.15836	17.7224	2.22939	1.00352	1.25356	0.0254779	0.302168	21.9846	0.340492	2.9323	6.94848	11.7692	3.63462	5.12208	2.88183	3.35737	1.74863	9.67503	0.0908682	13.1255	2.00172	1.54862	17.9442	41.2799	2.00465
TCGA-DQ-5624	4.87123	0	0.0299488	0.153793	2.07772	0.0201162	0.330846	2.60127	0.52522	1.16573	0.994414	22.2405	4.58542	0.734443	5.74059	0.110542	0.657627	0.0904287	0.132471	0.014953	7.66425	0.637687	0.894305	0.00251654	0.810164	31.7637	3.06439	0.360638	0.327704	0.0232478	0.180651	4.77919	0.1835	1.08641	2.67182	3.92092	0.471399	1.80507	0.859932	7.70329	0.875405	0.597813	0.0487536	10.4505	0.411545	1.26146	6.87558	36.3576	0.763641
TCGA-CQ-6224	4.71507	0	0.0181936	0.132017	2.12644	0.0407346	0.486042	4.32848	0.273139	2.2512	1.16058	42.5755	5.9412	0.687718	4.50189	0.241253	1.34435	0.189219	0.123807	0.0302793	4.51547	0.225149	1.3582	0.0433152	1.11632	37.8546	3.02959	0.570531	0.426593	0.0536666	0.0891078	8.67055	0.072252	1.01802	3.14701	4.30515	0.788842	1.56313	0.80878	1.48037	0.757967	0.895668	0.028207	11.1715	0.489784	0.839168	9.61597	38.0611	0.965169
TCGA-UF-A7J9	3.72055	0	0.0565372	0.166804	1.85286	0.239606	0.371767	3.735	1.68363	3.31679	1.04695	26.2607	1.67044	0.834994	4.00861	0.115933	1.30058	1.60143	0.100764	0.10888	5.56679	0.648213	2.78865	0.0441138	1.13829	14.6934	6.19559	0.577474	0.72445	0.0501567	0.081198	2.56162	0.0439887	0.742966	1.20091	2.44706	0.339894	1.01461	0.451885	0.968882	0.480308	0.559149	0.30992	14.1078	0.739917	1.66252	4.75901	55.8381	2.96198
TCGA-CN-6012	4	0	0.105649	0.258347	4.04939	0.160512	0.482209	6.93573	1.51994	3.86357	2.16418	17.8624	12.0208	1.11682	6.69431	0.330119	2.66708	1.10385	0.291	0.21602	4.39565	3.09278	3.09847	0.139504	1.53881	8.76557	14.0971	1.08384	0.719007	0.0812293	1.35391	11.2823	0.335651	2.17012	17.6686	7.69909	1.20981	3.18941	2.2695	28.2104	3.22504	3.77892	0.374391	13.3624	1.06125	0.803959	15.6163	46.1001	4.46136
TCGA-BA-5558	5.46575	0	0.0555178	0.264436	3.632	0.0310755	0.493051	6.12305	0.584178	2.65326	1.5286	47.443	2.87057	0.732648	4.9091	0.142683	1.39711	0.0968546	0.117537	0.103485	5.75599	0.379894	1.65783	0.0342104	0.894385	10.9637	4.19536	0.362124	0.768653	0.00689533	0.0515204	6.07268	0.246935	1.23491	2.78463	4.86745	0.970954	2.41868	1.35707	1.66239	0.925176	3.60859	0.0688589	8.95118	0.492988	0.806898	7.12075	45.2885	1.44917
TCGA-CQ-7069	3.49041	0	0.0366134	0.0681222	1.18267	0.0136626	0.201574	1.9857	0.75398	1.10967	0.354331	26.539	1.06905	0.880276	2.3498	0.0200209	0.306275	0.196537	0.0276837	0	13.0246	0.299844	2.99903	0.0205104	0.552231	45.5839	4.09294	0.487967	0.499651	0.030316	0.0566286	1.23438	0.0747784	0.310795	0.453665	0.908669	0.153413	0.635497	0.330677	0.646902	0.442846	0.661846	0.12772	8.17674	0.13608	0.658718	1.94356	42.9356	1.57893
TCGA-CV-5434	9.07945	1	0.0939299	0.223394	4.01403	0.464042	0.831533	9.17058	1.58542	5.11873	2.04404	15.4985	4.38219	1.00478	5.83608	0.160787	2.85682	1.92366	0.25475	0.252841	4.38154	0.602009	2.64225	0.133833	1.4558	19.2328	7.0318	1.06424	1.03965	0.0608667	0.126329	6.8944	0.411483	1.41354	3.75267	5.5815	0.892796	3.53534	1.57787	1.4925	1.35838	1.37122	0.389394	14.9595	0.9624	1.33983	10.5816	53.3769	2.30768
TCGA-CV-A6K0	1.66027	0	0.0673366	0.338269	5.35744	0.521873	1.09112	11.627	1.68877	6.65571	4.37169	42.2921	7.05154	1.38647	7.8453	0.420607	3.45007	0.896689	0.505221	0.734472	4.24112	0.887975	2.15897	0.352547	2.47142	21.5117	5.79908	2.85066	1.68104	0.0900654	0.648915	21.3047	0.472527	3.22495	6.0843	11.4626	2.28736	3.99175	3.7182	3.7426	2.02568	6.59209	0.43365	12.3005	1.66706	2.42841	21.5804	23.3911	3.09177
TCGA-CQ-7065	4.46027	0	0	0.0237537	0.892105	0.0303167	0.0712302	0.304316	0.262136	0.610491	0.0664432	32.1917	1.5085	0.843326	0.132421	0.0222127	0.0444982	0.0778763	0.0175511	0.0115896	3.91158	0.743491	0.553557	0.00975248	0.60359	31.8764	3.7476	0.360319	0.23326	0.0252262	0.0119673	0.26086	0.0184367	0.0241274	0.0575235	0.233856	0.0169152	0.0402897	0.0190586	0.118721	0.210569	0.0357108	0.0269911	10.4738	0.118917	0.307073	1.12229	21.0221	1.32808
TCGA-CV-5442	6.37534	0	0.0146612	0.0872904	2.26351	0.287225	0.0793934	2.33482	2.03746	13.224	0.351716	75.3174	0.404299	1.61362	0.920023	0.0120255	0.235064	0.393498	0.00554272	0.0439207	4.07376	3.55932	3.22269	0.0123195	0.611874	9.54156	8.50763	3.12176	1.82251	0.0758717	0.211642	1.19605	0.0332707	0.279382	0.450521	0.864617	0.128205	0.381709	0.295781	0.558981	0.187181	0.400355	0.443242	16.887	0.220908	1.37834	1.75425	21.5423	4.37394
TCGA-CV-7433	1.64658	1	0.0784999	0.581046	4.99888	0.0305666	0.977716	9.29472	0.911434	5.61663	2.85548	13.5918	6.53156	0.382936	15.8004	0.162369	3.05132	0.164888	0.255482	0.102245	4.32617	0.447215	1.80478	0.0430187	1.03952	7.40132	4.62172	0.173387	0.464919	0.0657046	0.17948	21.3683	0.3253	3.31343	13.1944	18.0194	2.3466	5.89585	2.6902	1.79005	1.39669	11.3337	0	11.5162	1.5613	0.84341	22.5989	36.0817	1.58283
TCGA-CX-7082	0.030137	1	0.02891	0.231966	2.38843	0.196207	0.307237	3.47094	1.68233	1.80037	0.721123	51.7082	1.39588	0.987574	2.87587	0.177846	0.96356	0.822	0.0655773	0.0829975	5.48352	0.722109	1.28144	0.0242925	1.07018	7.79719	7.86259	2.2132	0.976449	0.0852774	0.217981	4.44917	0.11809	0.631039	1.96659	3.3086	0.572759	0.686823	0.648519	1.05855	0.590071	2.70192	0.294141	19.7825	1.20226	1.1263	4.67856	51.361	3.17866
TCGA-CR-6473	3.08219	0	0.154175	0.298328	3.8682	0.33656	0.336738	4.02545	2.78573	24.5606	0.8574	24.1819	5.76773	1.44974	5.14525	2.76522	0.9189	0.620695	0.169031	0.0923726	1.72252	5.85288	3.51681	0.0431833	1.0135	20.3382	5.91654	1.95807	2.27994	0.135635	0.103331	8.36784	0.0279896	1.45295	2.68974	5.62958	1.16843	2.58903	2.54979	4.7312	0.901306	1.68403	0.597573	16.0036	1.68188	3.17625	7.3524	45.1786	5.33479
TCGA-BA-A8YP	1.36712	0	0.0870288	0.232659	2.03455	0.0461495	0.277807	3.43612	2.03013	1.92059	0.644317	10.1629	3.48286	1.751	2.62611	0.0939255	0.876478	1.66887	0.0519499	0.0365914	8.81111	1.22538	3.13449	0.0269421	2.02949	13.1469	11.3133	0.792884	1.47974	0.054045	0.134604	2.10475	0.218284	0.438012	2.02956	2.03269	0.250337	0.98981	0.486755	3.61628	0.683286	0.258968	0.49	18.9854	0.444466	1.95598	4.71966	48.9644	3.28276
TCGA-CR-7399	0.49589	0	0.0678311	0.796896	8.8894	0.0867833	1.22265	7.30403	1.23334	4.79852	2.78956	3.10865	3.98862	0.706691	14.055	1.37503	3.33355	0.585178	0.608126	0.145145	2.46558	0.296267	1.88887	0.035284	0.656908	6.13432	3.78828	2.55253	0.846326	0.0932729	0.129891	29.1845	0.116547	4.4418	10.1433	21.2583	3.77075	7.69476	4.58728	1.96441	1.31529	17.1811	0.0976523	15.5194	1.7404	1.17934	15.6151	34.3276	2.56036
TCGA-D6-A6EN	1.88219	0	0.00559704	0.399887	3.01518	0.131581	1.0002	6.3676	0.901257	11.9571	4.92987	68.498	4.14008	0.601063	19.8284	0.651899	1.73233	0.93513	0.165047	0.0503013	3.46075	0.256685	1.28832	0.117577	0.602731	23.2515	7.99074	0.66872	0.716592	0.0573501	0.268358	24.9919	0.0571563	3.43241	14.6303	17.1392	2.83872	1.74137	3.45447	1.35845	1.86167	16.1967	0.0130163	5.56923	1.50114	1.18171	32.7815	17.9103	5.24499
TCGA-BB-A6UM	1.07671	0	0.0972241	0.572074	3.27989	0.628098	0.515521	6.81917	2.84174	33.6491	2.86908	21.5168	3.31191	1.78235	7.26232	0.890495	1.68164	2.29142	0.165402	0.315527	4.11085	4.40128	2.92338	0.0987154	0.938184	4.19374	10.7452	1.91696	1.80021	0.178613	0.0438587	13.182	0.0799789	3.34749	4.32477	10.5594	1.95718	2.4047	2.77111	0.485956	0.955455	8.83414	0.518149	12.6097	1.89464	1.35261	15.2249	20.6264	5.10643
TCGA-CN-4740	2.29863	1	0.0564172	0.324747	2.57873	0.0631578	0.937538	7.63475	0.410378	3.81014	1.89461	31.3949	4.25335	0.528434	7.03034	0.0607359	3.00121	0.120664	0.219953	0.123236	4.51415	0.727692	1.55745	0.0622208	1.37475	5.40716	3.28155	0.23884	0.343834	0.0448888	0.185424	7.30877	0.554522	1.54665	3.93214	6.15515	1.02523	3.10752	1.45913	5.75458	1.47848	4.33293	0.0656011	9.28763	0.686431	1.11577	12.2352	31.8875	3.95839
TCGA-QK-A6IJ	1.06027	0	0.00528163	0.0383248	1.32445	0.138947	0.288871	2.75949	1.00204	9.2195	1.94808	49.5534	3.07144	0.90158	17.5811	0.151625	0.657196	1.99876	0.0898533	0.0843853	2.7705	1.20533	0.49286	0.133141	0.753785	8.82509	7.84849	0.998725	0.59758	0.0393587	0.498302	7.65015	0.093488	1.83359	2.9999	3.65983	0.242473	1.14133	1.79903	1.25243	2.24653	0.383927	0.0491311	4.42031	0.770346	1.03686	16.6628	17.1451	2.82359
TCGA-BA-A6DB	0.591781	0	0.0108957	0.225022	4.02512	0.756242	1.53996	10.7357	0.581926	6.2879	4.75835	55.8316	5.31551	0.812071	9.92961	0.625584	3.63434	0.833437	0.67966	0.837767	3.79585	1.78459	1.1523	0.173953	1.54087	21.8269	8.41321	1.6503	0.640717	0.0947271	1.07852	28.9242	0.823363	4.94908	10.7896	17.8951	2.8345	4.95009	3.75728	8.63253	5.60087	10.1579	0.228047	4.82648	1.74678	1.7354	28.3436	20.2549	2.1256
TCGA-CV-7410	17.5808	1	0.206013	0.732824	14.5898	0.234536	3.93297	23.6555	1.41955	13.6806	10.1404	54.9215	24.0758	0.875878	21.3637	0.363731	8.30623	1.09648	2.6573	0.54742	4.33739	1.10569	2.47635	0.255262	2.9583	24.1556	6.11402	0.656984	1.24498	0.0954086	23.8488	28.1394	26.762	7.19341	20.7776	35.1505	6.22886	17.6909	8.9472	107.688	51.0178	6.90144	0.186767	13.6107	5.69052	2.16546	97.7131	21.7618	3.54101
TCGA-QK-A6IF	1.92877	0	0.159616	0.827296	11.8599	2.20805	2.18147	17.8923	6.83448	19.9045	9.8401	3.22259	21.7306	3.13096	13.0082	4.05233	6.00046	6.34952	1.75858	1.22197	3.32452	9.62739	5.2959	0.510942	3.53043	5.15368	14.4557	8.75942	3.92646	0.351646	17.0224	34.4894	16.1963	5.84626	28.5022	28.3401	7.1533	10.7157	8.15204	100.784	24.4081	9.26984	1.64388	36.1768	9.30401	8.34556	50.3142	15.7496	7.89011
TCGA-CR-7397	2.06575	0	0.0527872	0.259823	3.27988	0.0483497	0.511938	5.41183	0.466697	1.82103	1.11459	16.8761	3.17893	0.684562	4.96878	0.149573	1.30966	0.144898	0.288461	0.0814637	5.19421	0.492558	2.74656	0.0564532	1.03355	12.1612	2.93274	0.279905	0.442938	0.0685419	0.0445331	8.24515	0.271162	1.58618	3.02536	5.66006	1.154	3.39211	1.63796	0.88358	1.11249	1.66111	0.1116	14.4119	0.665222	0.693233	7.98086	26.264	2.18609
TCGA-CQ-5330	5.19726	0	0.0287294	0.372035	4.96803	0.147945	0.703202	8.14025	1.03973	5.01279	2.87587	40.5626	3.79929	1.39987	6.6623	0.150813	2.61352	0.27759	0.306288	0.200818	3.16275	0.570941	3.43157	0.135188	1.72768	24.6142	4.4586	1.04867	1.39859	0.0463866	0.0888693	14.1197	0.430292	2.04852	4.20337	8.00541	1.7837	3.0742	1.7671	0.833538	1.65636	4.76678	0.227161	13.6094	1.17397	1.15841	15.9363	41.5164	2.30286
TCGA-CR-7364	3.93151	0	0.0466504	0.351527	2.01122	0.026112	0.399143	3.07854	0.200811	2.39774	0.953799	45.7463	3.3769	0.665476	3.95202	0.19132	1.55118	0.0657338	0.126982	0.0419254	6.79658	0.468637	0.609452	0.00783988	0.876115	18.5325	2.33638	0.482759	0.927153	0.0535944	0.15152	3.13388	0.225491	0.790373	3.82886	3.52144	0.69859	13.7245	2.39664	16.1247	0.883984	0.67283	0.0433955	9.05297	0.323337	0.656625	8.46913	29.9726	3.02564
TCGA-CV-7101	0.438356	1	0.0736824	0.146231	3.23169	0.0458254	0.67166	6.12125	0.456834	2.74377	1.36253	68.6983	8.69526	0.682357	5.11415	0.214885	1.60082	0.27192	0.134637	0.0940153	4.88699	0.804559	1.42608	0.0343966	0.938724	19.6148	4.4895	0.61616	0.344314	0.0279625	1.37387	6.3483	0.537853	1.31899	13.5851	3.75385	0.577202	1.56133	1.17826	56.5279	3.82062	1.91288	0.0571179	13.7579	0.352801	0.608665	8.95723	37.0869	3.66227
TCGA-CR-7380	1.66027	1	0.0194972	0.258467	2.34822	0.01637	0.319384	4.43145	0.170964	1.81671	1.01652	55.4944	2.67446	0.765642	1.75182	0.0799607	1.08561	0.186424	0.138206	0.107081	6.42943	0.82497	2.66846	0.0163831	0.904348	18.4638	2.76873	0.192595	0.533353	0.0227021	0.128161	3.78571	0.272108	0.815694	1.97132	3.35602	0.751239	1.63707	0.761535	3.39953	0.94329	1.63099	0.0113355	14.2553	0.358406	0.763457	8.24064	28.013	2.34225
TCGA-DQ-7588	1.16986	1	0.0040101	0.0537199	0.720093	0.0134676	0.0325733	0.501375	0.680885	0.138613	0.0491935	70.3448	2.24663	0.382436	0.171575	0.00328919	0.0545103	0.44397	0	0	6.19509	0.315269	1.02283	0.0134784	0.243234	67.3399	3.43202	0.603611	1.27757	0.0199222	0	0.170246	0.0245704	0.0500179	0.0477002	0.260137	0.0350664	0.0104404	0.536207	0.0559359	0.0404191	0.226721	0.102583	7.72886	0.171599	0.439244	1.81571	57.1821	1.0129
TCGA-UF-A7JO	1.72877	1	0.0160537	0.295706	3.90666	0.512196	1.06495	10.8135	1.16135	7.41895	3.72869	22.8414	3.19087	0.910249	13.8233	1.27727	3.86926	1.80159	0.359599	1.08208	3.48227	0.780064	2.97118	0.350731	1.46582	13.5239	5.93343	0.721161	1.36527	0.0585702	0.117941	20.607	0.172136	2.91597	3.41341	12.5798	2.02677	2.90486	3.34985	0.67179	0.663425	8.96987	0.34534	8.29719	1.85772	0.88559	15.595	25.0519	3.1305
TCGA-QK-AA3K	0.693151	0	0.0571767	0.119679	3.48837	0.200025	0.754709	5.08931	1.2591	5.93447	2.49001	15.207	7.40825	1.5465	7.4002	0.140694	1.52454	1.07901	0.210755	0.149874	3.93592	0.632132	1.64511	0.0480445	1.93572	8.3638	6.60614	0.396701	1.00017	0.037726	0.232137	12.5832	0.121642	1.84234	4.14448	9.78904	1.66401	2.27014	2.53504	4.56595	1.29668	8.86498	0.265937	18.4465	1.13289	1.5468	11.1725	22.8153	2.15995
TCGA-CN-A63U	2.6411	0	0.013795	0.187367	1.7624	0.537939	0.156877	1.92656	1.4369	6.86233	0.466321	36.9829	8.26283	1.70992	23.9634	0.271562	1.27417	8.09926	0.104305	0.0551013	3.13352	0.938938	4.63427	0.0579585	0.994843	15.3529	10.9668	7.80839	1.80726	0.212741	1.66423	0.815332	0.12209	0.267657	0.451255	0.691508	0.130684	0.502823	0.362447	1.64202	0.352247	0.212228	0.48122	5.82447	0.701173	3.57684	9.71367	35.7841	5.55716
TCGA-DQ-5629	2.57808	1	0.0297601	0.0913623	1.88924	0.0222105	0.0778928	1.10886	0.458649	0.655975	0.162258	25.5065	2.12409	0.61613	1.42186	0.0976403	0.321555	0.189702	0.0337529	0.0148588	4.45031	0.265383	2.80796	0.00833562	0.574353	33.0037	4.5846	0.578612	0.531657	0.0138608	0.0383574	1.15197	0.0438977	0.211376	1.35699	1.30898	0.162649	0.542372	0.57945	4.52478	0.349956	0.34338	0.0461395	11.6802	0.218227	0.748013	1.71639	46.5712	2.31723
TCGA-UF-A7JK	1.16164	1	0.0268887	0.0690394	0.657258	0.072243	0.055331	0.6412	0.621594	0.549578	0.189117	27.039	3.98441	0.392192	0.414163	0.0749864	0.123709	0.617035	0	0.00537005	5.48985	0.387558	1.40512	0.00451881	0.959377	17.0695	4.48659	0.485683	0.276207	0.0701312	0	0.228309	0.0183056	0.055897	0.335834	0.2775	0.0293911	0.0630052	0.151385	0.150026	0.0975672	0.142714	0.200101	9.72351	0.418112	2.57246	1.17119	26.643	2.77927
TCGA-BA-5557	1.70685	0	0.215229	0.136273	2.24767	0.019779	0.843691	6.7241	0.325214	2.68907	1.96249	11.9153	1.95994	0.172488	4.54939	0.115934	2.88872	0.0258656	0.142091	0.150766	5.94439	0.206953	0.859329	0.00809789	0.596004	9.20266	3.36024	0.093685	0.267811	0.0438875	0.0695584	4.13952	0.439579	1.379	1.32784	4.09673	0.565325	3.82214	1.64356	1.25464	0.472727	2.62421	0.0149412	8.46418	0.329138	0.662935	10.8674	59.6641	0.731141
TCGA-CR-7365	3.26301	0	0.0232374	0.0648526	2.37786	0.0353044	0.151003	1.2369	0.478969	0.695961	0.312212	43.3982	1.85172	0.223474	0.95162	0.0245057	0.347113	0.180422	0.048945	0.00662978	6.50762	0.695961	1.38366	0.0111577	0.422088	28.0937	2.2392	0.246717	0.281695	0.0216457	0.0667465	1.52539	0.101699	0.258786	0.839102	1.2774	0.221343	0.61796	0.329407	1.16688	0.194066	0.689449	0.0463202	11.8022	0.170064	0.302133	2.17175	53.5395	0.707834
TCGA-CR-7371	0.257534	1	0.0841749	0.373738	5.04246	0.0449743	0.656802	8.67093	0.280599	8.47287	2.03392	24.6516	10.4595	0.650059	6.59726	0.407978	2.94054	0.292671	0.360175	0.175751	6.09784	0.559833	2.09463	0.0803756	1.28324	16.7124	3.6093	0.35995	0.381636	0.0522727	0.402406	14.1606	0.33081	2.00835	7.97597	10.0748	2.78117	6.06156	3.04272	14.5806	1.49632	4.83849	0.124571	17.6719	1.10919	0.898924	15.5884	52.4638	1.81631
TCGA-MT-A67D	0.153425	0	0.0362519	0.101174	2.14363	0.233353	0.525135	6.17593	0.534616	5.34944	2.1087	29.1491	8.71054	0.907901	5.87466	0.0817708	1.73422	0.538182	0.28267	0.190051	6.78275	0.583871	2.25526	0.0951932	1.36695	16.7867	5.60192	0.963456	0.765689	0.0576883	1.38772	4.88877	1.20624	1.28115	8.51656	4.7301	0.624106	1.59862	1.03964	24.1331	4.67706	1.80385	0.105383	8.34151	0.805687	1.58498	16.3207	46.1517	1.34311
TCGA-D6-6827	1.55616	0	0.0638157	0.463063	1.88268	0.285761	0.233772	3.84485	1.25381	11.0208	0.936354	5.78043	4.60119	1.97351	4.28834	1.17619	0.777185	0.619624	0.0681199	0.0824671	3.00125	2.53315	2.31195	0.0788575	2.16977	8.62903	5.088	1.5574	1.30212	0.269249	0.110313	2.54989	0.130336	0.425299	1.18329	1.74889	0.287226	1.62237	0.837457	2.35628	1.55129	1.07849	0.253166	17.0149	0.692314	3.06894	6.57905	20.7545	4.39527
TCGA-CV-6935	0.808219	1	0.0139482	0.0953727	1.08683	0.00975919	0.175613	1.71793	1.41209	1.40972	0.330809	35.8637	3.05236	0.332554	2.05891	0.0171611	0.510466	0.4001	0.0830526	0.0104462	6.26939	0.662524	2.5598	0.0351612	0.528205	24.0767	4.54509	0.288684	0.155738	0.0400611	0.0539329	1.43687	0.130568	0.337078	1.29621	1.57831	0.224883	0.82616	0.301848	2.28608	0.478001	0.643752	0.064875	10.5909	0.26691	1.25841	2.27828	27.6442	1.5718
TCGA-CV-7434	0.59726	1	0.010433	0.182468	1.72903	0.0155727	0.175141	2.71251	1.24473	1.30662	0.739477	32.8727	0.896959	0.916945	1.54747	0.151182	0.741824	0.350022	0.0197213	0.00694543	4.39984	0.820233	3.2236	0.0233778	0.690349	20.696	5.62641	0.382788	0.973336	0.0280754	0.0107576	2.45782	0.0544543	0.527754	0.785976	2.19959	0.338319	0.47535	0.450331	0.0388075	0.280422	2.26714	0.0727883	14.2241	0.272481	0.441653	4.78081	44.2882	1.49735
TCGA-CR-5248	4.55616	0	0.201416	2.58257	16.261	0.299567	3.03841	29.1471	3.37632	44.9815	12.6602	16.78	22.2603	1.38358	24.8683	0.250171	10.1874	1.9693	1.03777	0.574653	3.56739	4.97674	3.75907	0.338492	2.68418	2.34816	8.09187	3.92506	2.14181	0.0410976	5.09117	67.632	2.77771	28.2689	33.0799	30.5948	5.47887	10.5328	11.5181	93.8055	10.6263	16.3144	0.535323	18.4518	5.16098	2.87156	69.4167	24.8537	6.26532
TCGA-CV-6960	2.36164	1	0.0612971	0.0919512	2.13051	0.0150108	0.0705366	1.14514	0.476413	2.54773	0.444907	21.8633	12.081	1.18512	1.55719	0.172829	0.216319	0.231354	0.0173802	0	8.78619	1.83226	2.288	0.00321917	0.412558	14.911	7.52908	0.854182	1.26616	0.0523401	0.0118507	1.01414	0.0991101	0.155301	0.489885	0.768164	0.0628141	0.364063	0.393638	0.0855019	0.393869	0.0884076	0.0534565	6.82545	0.180101	0.928465	4.25418	76.9738	0.333048
TCGA-CR-6477	1.40822	0	0.062524	0.182708	2.27953	0.0144106	0.541729	8.16748	0.287318	2.80238	1.54605	31.9812	4.4566	0.636662	6.29444	0.0814509	2.08438	0.310945	0.28365	0.124869	8.92545	0.755004	1.64739	0.0278141	1.18103	11.3601	2.51349	0.262962	0.3778	0.0399695	0.221849	9.49714	0.187791	1.38769	5.29358	6.02973	1.05328	2.78169	1.36923	6.00233	1.3642	1.12032	0.0598722	8.68041	0.622884	0.655856	11.9293	25.0774	1.2676
TCGA-BA-5152	3.52877	0	0.0163724	0.175157	2.03123	0.0427666	0.715191	5.06331	0.15444	2.15299	1.95045	23.1742	3.72644	0.48548	8.51113	0.557307	1.46372	0.175771	0.380664	0.0381477	5.45448	1.06371	0.475318	0.0137574	0.526629	18.9316	2.08972	0.233606	0.194992	0.0194873	0.502231	15.5507	0.167193	2.47041	6.89741	11.0312	2.16543	2.99449	2.0548	7.92461	1.83175	5.26426	0.0190376	8.99395	0.80915	0.347983	14.3848	27.1466	0.806916
TCGA-CR-7377	0.764384	1	0.0454334	0.374544	6.73607	0.0254308	1.28693	9.66228	0.420676	4.03379	2.8925	34.5806	7.53004	0.607783	8.37373	0.352591	3.48627	0.0914557	0.598528	0.146575	5.17206	0.717437	1.06535	0.0293668	1.20275	22.8506	4.73697	0.378105	0.577524	0.0412361	1.38919	21.0341	0.880336	3.87238	11.6713	18.4876	3.4152	8.21644	4.32881	23.7214	4.05099	12.1539	0.0406379	13.5196	1.14165	1.04856	22.0999	38.6407	1.36002
TCGA-CV-6436	5.20274	0	0.00361643	0.228101	1.96394	0.0485821	0.327048	1.80263	0.383416	1.94845	1.0677	53.0446	1.5553	0.559364	11.6977	0.100854	1.4899	0.371266	0.0287113	0.0686139	1.6095	0.327757	0.157486	0.0182329	0.448095	12.1686	3.43441	0.170111	0.608378	0.0179664	0.0167802	10.3048	0.068937	1.49983	4.58137	10.3864	0.482265	2.09495	1.81974	1.43263	0.984181	10.0521	0.00841025	3.27263	0.629913	0.325319	13.6507	19.0219	0.924599
TCGA-CR-7372	2.07945	0	0.0289367	0.219202	1.44211	0.0185108	0.342498	2.70059	0.13181	1.42579	0.595011	29.4404	5.12977	0.712273	2.10473	0.0237347	0.769399	0.133139	0.0984568	0.0784303	7.9956	0.776378	2.26307	0.0208414	1.04854	14.0697	3.91527	0.190559	0.332323	0.0282381	0.204596	3.89194	0.236399	0.704667	2.33566	3.10216	0.469927	1.60362	0.890219	2.60631	1.10832	0.934861	0.0288404	10.5525	0.298975	0.629976	4.89639	74.7721	1.26203
TCGA-CV-6948	3.53151	1	0.109338	0.271242	1.88361	0.153001	0.546036	8.0875	2.8157	4.3385	1.232	22.1121	2.28351	0.722904	3.52156	0.221713	1.95944	1.41226	0.18601	0.224429	3.53366	1.32323	3.81666	0.0484892	1.45405	10.0319	8.42953	4.49161	0.999251	0.141456	1.01935	5.58238	0.132331	1.31326	1.94183	4.3121	0.942827	1.39169	1.11146	2.60966	0.618372	1.88183	0.20483	12.7616	0.810912	2.98281	7.61055	20.0088	2.90538
TCGA-CV-7095	1.56712	1	0.00991764	0.105179	1.00225	0.0138782	0.193342	2.0817	0.383433	1.24829	0.527209	45.6348	4.38289	0.72328	2.39748	0.0813471	0.440735	0.0499096	0.0337446	0.054469	5.75505	0.525223	1.54246	0.0083336	0.802612	22.2483	2.96764	0.24725	0.527836	0.0169369	0.122714	2.55105	0.114781	0.262868	1.6221	1.82774	0.303538	0.400225	0.38039	2.69761	0.819697	0.755252	0.0345962	11.4715	0.280937	0.477562	5.76687	36.5298	1.65986
TCGA-D6-A4ZB	1.03014	0	0.0606398	0.0676951	1.76528	0.546473	0.387485	4.38332	1.97223	4.73895	2.3755	12.8866	6.57328	0.81158	3.81394	0.029843	1.2618	1.72113	0.075653	0.121106	6.11832	1.14551	1.6976	0.0662408	1.11524	14.4459	8.6497	1.14666	0.591309	0.0941435	0.834724	3.27104	0.161004	0.831995	6.41968	3.35262	0.331417	0.789391	0.968742	23.6331	2.12701	1.54629	0.479475	12.831	0.844253	2.61835	5.9194	30.7202	3.72957
TCGA-T2-A6X0	0.591781	0	0.0973002	0.341954	3.51497	0.488147	0.766934	5.80663	2.98473	19.3131	2.34009	26.8837	2.91992	1.50179	5.45823	0.319233	2.02351	3.34416	0.404632	0.320272	4.57546	7.38991	3.38526	0.0726751	1.42723	17.0041	8.98305	0.867905	1.87505	0.105182	0.947532	9.08061	0.539743	2.15381	8.00527	8.9047	1.4102	2.58485	2.01624	16.0755	2.63705	8.19136	0.863209	16.8595	1.64635	2.44847	8.08719	66.5207	5.66006
TCGA-BA-6869	1.76438	0	0.00398059	0.137755	3.54248	0.220581	0.245735	2.49831	0.996359	16.1582	0.8692	98.4766	3.47953	1.40045	8.08983	0.133864	0.824124	0.384613	0.0632048	0.0675733	7.54362	2.99909	2.1049	0.0200688	0.733369	10.972	9.59444	1.22081	0.468154	0.09517	0.357084	3.80732	0.176147	0.707509	4.01284	3.66207	0.617848	1.55454	0.708748	15.569	1.01107	1.53862	0.1944	12.663	0.465427	2.47705	5.8525	31.774	4.01495
TCGA-CX-A4AQ	4.26027	0	0.0389607	0.155334	7.47608	1.1932	2.54382	9.67784	5.87873	19.3726	7.69266	6.28315	13.7424	2.35069	28.8384	3.40566	3.31147	5.60188	1.06051	0.694732	2.38593	0.935928	2.83927	0.584605	1.58688	6.23702	19.3361	5.24137	1.45005	0.274782	15.4005	20.6548	9.08262	3.8645	21.103	19.3658	1.60612	6.47739	6.73331	76.2387	31.326	3.96878	1.77328	12.856	3.22034	6.02285	67.8419	10.9792	5.05381
TCGA-CN-A6V3	2.03288	0	0.0226003	0.464649	3.66056	0.274089	0.299845	3.93287	1.53735	11.234	1.9777	38.4167	10.4918	0.576573	3.86789	0.299688	1.27218	0.523177	0.175155	0.161738	4.7108	1.30382	1.64031	0.060137	0.806371	25.1092	5.02424	1.65487	0.942081	0.0385958	0.349551	8.4002	0.182069	1.24111	4.2005	5.9588	1.25577	1.52006	1.03914	15.7518	1.49586	5.38052	0.0700782	12.1008	0.769602	2.49545	7.8175	40.6018	2.16197
TCGA-UF-A7JV	0.246575	1	0.045608	0.150785	2.20634	0.0903318	0.309671	5.44957	1.44866	4.87709	2.50194	57.0436	1.69874	0.953136	5.22367	0.0690626	1.83054	0.988693	0.0994749	0.108602	3.78623	0.229849	1.92064	0.0678032	1.34165	21.2117	7.06826	1.06276	1.00802	0.0403053	0.0217047	4.04775	0.236455	0.886121	1.56493	3.68793	0.567552	0.881433	0.530837	0.371918	0.40312	2.4976	0.269241	9.79708	0.822527	2.07363	9.66697	33.7761	2.86378
TCGA-CV-7406	4.78904	1	0.0327836	0.0874282	2.52853	0.09379	0.173585	3.4474	0.603971	9.64584	0.455792	3.89417	2.77418	1.3049	2.24427	0.292802	0.468489	0.117319	0.0950204	0.0290993	4.38434	4.01725	1.06507	0.00612164	1.04446	4.08411	5.44064	0.455772	0.688704	0.115366	0.0845085	1.63742	0.0694363	0.23853	0.357465	1.04186	0.0756508	0.355639	0.238408	0.40648	0.381837	0.361453	0.0762404	21.3031	0.673992	0.780637	2.42382	27.8042	8.88907
TCGA-CN-A641	1.00548	0	0.00804267	0.123453	2.29199	0.0337635	0.128481	2.38738	0.442373	10.4644	0.855077	145.875	1.95449	1.45991	2.20231	0.0230889	6.4965	1.05232	0.031926	0.0602339	5.1535	7.42958	0.75051	0.0270324	0.660006	15.5517	12.7519	3.42753	1.10155	0.0649286	0.155491	1.39592	0.123196	0.413804	1.06431	1.03161	0.18901	0.455432	0.192444	2.2998	0.43775	0.269115	0.514354	3.63195	0.273875	2.18535	4.73893	22.7805	2.59714
TCGA-CV-A45X	0.542466	1	0.0308823	0.057459	0.999583	0.0720251	0.114277	6.30316	0.570313	1.26473	0.77874	38.3569	1.57487	1.23748	1.67368	0.0675481	0.538195	0.227938	0.0700512	0.0411176	8.50214	0.556401	0.832525	0.0216249	0.649435	11.6851	5.70376	0.890962	0.800738	0.0511413	0.191058	1.8381	0.55014	0.395895	0.749999	1.88953	0.18566	0.48242	0.753437	1.33539	0.290522	0.386022	0.167578	8.41533	0.552182	0.939634	7.64727	17.7292	1.82504
TCGA-CV-7407	2.96164	1	0.0430077	0.408098	3.39081	0.0341035	0.655989	5.48994	2.06558	4.08007	2.61158	60.3155	2.95843	0.784123	3.38888	0.705521	1.88501	0.288576	0.0365833	0.1861	4.43208	0.692678	0.914141	0.0421616	1.08228	22.8452	2.63562	0.431575	0.664277	0.0400617	0.0498887	7.75993	0.100038	3.01744	1.53473	6.15582	0.846183	1.52096	0.923145	0.279955	0.426263	2.09245	0.0666782	10.4373	0.494656	1.24219	16.0457	33.2944	2.52811
TCGA-CV-5435	6.35342	1	0.0186087	0.236302	1.41501	0.031248	0.0705391	1.67177	2.10271	0.835497	0.403296	44.2892	1.38383	1.86789	0.497617	0.0267109	0.316192	0.692985	0.0422106	0.0232277	5.87594	0.548623	7.92998	0.0234548	0.676023	31.0652	4.60089	1.6106	0.699508	0.0375571	0.0143907	0.580899	0.0633434	0.270791	0.401199	0.877934	0.137299	0.266467	0.245551	0.233612	0.225076	0.305965	0.432759	14.7666	0.123371	0.556346	3.85246	59.338	4.03316
TCGA-CV-A6K1	1.87671	0	0	0.0801525	0.74569	0.225575	0.39884	2.95714	0.568651	2.83684	1.2009	19.8927	4.63238	0.720186	7.13489	0.254563	0.39233	1.49191	0.0735511	0.0462557	4.93307	1.00149	2.10365	0.0934161	0.528878	10.1797	10.5659	0.640598	0.679262	0.0489021	0.100302	6.17734	0.056764	0.90999	1.7632	2.75907	0.521518	0.687424	1.11164	1.00797	1.10187	1.39498	0.193904	5.28633	0.29035	1.44127	6.29216	20.8025	2.35591
[truncated: 154 more columns]
