# Supplementary material for: TYK2 correlates with immune infiltration: A prognostic marker for head and neck squamous cell carcinoma
Source: Front Genet. 2022 Dec 1;13:1081519. doi: 10.3389/fgene.2022.1081519 (PMC9752815; doi:10.3389/fgene.2022.1081519)
Supplement: Supplementary file 6 [file Table4.xlsx]

## Sheet: Supplement table 4
immune	cor	pvalue
B cell_TIMER	0.369943	1.16e-17
T cell CD4+_TIMER	0.342498	3.3e-15
T cell CD8+_TIMER	0.280477	1.72e-10
Neutrophil_TIMER	0.328547	6.43e-14
Macrophage_TIMER	0.197824	8.33e-06
Myeloid dendritic cell_TIMER	0.335183	1.83e-14
B cell naive_CIBERSORT-ABS	0.148619	0.00085781
B cell memory_CIBERSORT-ABS	0.148887	0.000839232
B cell plasma_CIBERSORT-ABS	0.190088	1.88e-05
T cell CD8+_CIBERSORT-ABS	0.398041	1.97e-20
T cell CD4+ naive_CIBERSORT-ABS	-0.178378	6.05e-05
T cell CD4+ memory resting_CIBERSORT-ABS	0.178822	5.79e-05
T cell CD4+ memory activated_CIBERSORT-ABS	0.14748	0.000941009
T cell follicular helper_CIBERSORT-ABS	0.483147	1.32e-30
T cell regulatory (Tregs)_CIBERSORT-ABS	0.260818	3.21e-09
NK cell activated_CIBERSORT-ABS	0.250473	1.37e-08
Monocyte_CIBERSORT-ABS	0.12247	0.0061068
Macrophage M0_CIBERSORT-ABS	0.117774	0.00838664
Macrophage M1_CIBERSORT-ABS	0.309526	1.46e-12
Macrophage M2_CIBERSORT-ABS	0.307845	1.95e-12
Eosinophil_CIBERSORT-ABS	-0.124019	0.00548737
Neutrophil_CIBERSORT-ABS	-0.108377	0.0153311
B cell_QUANTISEQ	0.482797	1.47e-30
Macrophage M1_QUANTISEQ	0.137849	0.00202185
Macrophage M2_QUANTISEQ	0.298298	9.82e-12
Monocyte_QUANTISEQ	0.145433	0.00110942
NK cell_QUANTISEQ	0.467895	1.45e-28
T cell CD4+ (non-regulatory)_QUANTISEQ	-0.365957	2.73e-17
T cell CD8+_QUANTISEQ	0.315657	4.97e-13
T cell regulatory (Tregs)_QUANTISEQ	0.357367	1.65e-16
Myeloid dendritic cell_QUANTISEQ	0.102051	0.0224786
uncharacterized cell_QUANTISEQ	-0.362042	4.65e-17
T cell_MCPCOUNTER	0.229784	2.22e-07
T cell CD8+_MCPCOUNTER	0.387779	2.18e-19
cytotoxicity score_MCPCOUNTER	0.286432	8.25e-11
NK cell_MCPCOUNTER	0.383176	0
B cell_MCPCOUNTER	0.378138	0
Monocyte_MCPCOUNTER	0.249025	1.86e-08
Macrophage/Monocyte_MCPCOUNTER	0.249025	1.86e-08
Myeloid dendritic cell_MCPCOUNTER	0.346063	2.07e-15
Endothelial cell_MCPCOUNTER	0.141953	0.00147469
Cancer associated fibroblast_MCPCOUNTER	0.104329	0.0196633
Myeloid dendritic cell activated_XCELL	0.211574	1.81e-06
B cell_XCELL	0.323546	1.2e-13
T cell CD4+ memory_XCELL	0.152064	0.000645819
T cell CD4+ naive_XCELL	0.233691	1.25e-07
T cell CD4+ central memory_XCELL	-0.195387	1.08e-05
T cell CD4+ effector memory_XCELL	-0.138628	0.00188946
T cell CD8+_XCELL	0.164833	0.000213989
T cell CD8+ central memory_XCELL	0.286489	6.69e-11
T cell CD8+ effector memory_XCELL	0.220465	6.4e-07
Class-switched memory B cell_XCELL	0.208984	2.44e-06
Myeloid dendritic cell_XCELL	0.0939372	0.0357387
Cancer associated fibroblast_XCELL	0.329197	4.21e-14
Hematopoietic stem cell_XCELL	0.219123	7.51e-07
Macrophage_XCELL	0.0950573	0.0335833
Macrophage M1_XCELL	0.14999	0.000766707
Macrophage M2_XCELL	0.11962	0.00741264
B cell memory_XCELL	0.201216	5.77e-06
Monocyte_XCELL	-0.193453	1.32e-05
B cell naive_XCELL	0.18895	2.11e-05
Neutrophil_XCELL	-0.296914	1.24e-11
Plasmacytoid dendritic cell_XCELL	0.131897	0.0031282
B cell plasma_XCELL	0.196802	9.29e-06
T cell gamma delta_XCELL	0.108514	0.0152014
T cell CD4+ Th1_XCELL	0.142255	0.00142667
T cell CD4+ Th2_XCELL	0.200509	6.52e-06
immune score_XCELL	0.224671	4.14e-07
stroma score_XCELL	0.275971	3.43e-10
microenvironment score_XCELL	0.320203	2.94e-13
B cell_EPIC	0.370898	9.43e-18
Cancer associated fibroblast_EPIC	0.0973047	0.0296257
T cell CD4+_EPIC	0.139029	0.00184798
Endothelial cell_EPIC	0.216282	1.12e-06
Macrophage_EPIC	0.28918	5.36e-11
uncharacterized cell_EPIC	-0.261477	3.36e-09
