# Supplementary material for: TYK2 correlates with immune infiltration: A prognostic marker for head and neck squamous cell carcinoma
Source: Front Genet. 2022 Dec 1;13:1081519. doi: 10.3389/fgene.2022.1081519 (PMC9752815; doi:10.3389/fgene.2022.1081519)
Supplement: Supplementary file 9 [file DataSheet1.xlsx]

## Sheet: Cor
Query	Statistic	P-value	FDR (BH)	Event_SD	Event_TD
RAVER1	0.632552	1.82e-59	1.84e-55	520	520
OXER1	0.584394	6.02e-49	4.04e-45	520	518
KIF25	0.581641	2.13e-48	1.07e-44	520	364
DNMT1	0.575266	3.8e-47	1.53e-43	520	520
ETV6	0.570142	3.68e-46	1.24e-42	520	520
PVRIG	0.565912	2.33e-45	6.71e-42	520	520
IL17REL	0.565536	2.74e-45	6.91e-42	520	409
JAK3	0.563764	5.89e-45	1.32e-41	520	520
SFI1	0.561692	1.43e-44	2.88e-41	520	520
LIG1	0.557704	7.76e-44	1.42e-40	520	520
C17orf65	0.555919	1.64e-43	2.57e-40	520	520
XRCC1	0.555895	1.66e-43	2.57e-40	520	520
STAG3	0.553659	4.21e-43	5.67e-40	520	519
PYGL	-0.553653	4.22e-43	5.67e-40	520	520
PASK	0.552745	6.15e-43	7.75e-40	520	520
LOC115110	0.55185	8.9e-43	1.06e-39	520	519
BCL2	0.548638	3.33e-42	3.73e-39	520	520
CRB2	0.547643	4.99e-42	5.15e-39	520	464
ABCA17P	0.547589	5.11e-42	5.15e-39	520	443
SPIB	0.547246	5.87e-42	5.56e-39	520	515
YPEL1	0.547165	6.07e-42	5.56e-39	520	520
ZNF37B	0.543793	2.37e-41	2.08e-38	520	520
UPB1	0.543026	3.22e-41	2.71e-38	520	480
ILF3	0.541234	6.6e-41	5.32e-38	520	520
RAB42	0.538177	2.22e-40	1.72e-37	520	518
ASCL4	0.537124	3.35e-40	2.5e-37	520	324
RHOXF1	0.534984	7.75e-40	5.58e-37	520	272
XKR4	0.534342	9.95e-40	6.92e-37	520	271
ZCCHC18	0.534093	1.1e-39	7.37e-37	520	504
AKNA	0.533287	1.5e-39	9.75e-37	520	520
PRDM15	0.533124	1.6e-39	1.01e-36	520	520
VCAM1	0.532949	1.71e-39	1.04e-36	520	520
APBA3	0.532877	1.76e-39	1.04e-36	520	520
YWHAZ	-0.532224	2.26e-39	1.3e-36	520	520
F2RL1	-0.532063	2.41e-39	1.35e-36	520	520
IL17RB	0.531854	2.61e-39	1.42e-36	520	520
KEL	0.531588	2.89e-39	1.54e-36	520	462
BZRAP1	0.531245	3.3e-39	1.71e-36	520	519
KCNA2	0.531088	3.51e-39	1.77e-36	520	349
MAMDC4	0.530609	4.22e-39	2.07e-36	520	520
C19orf44	0.530321	4.71e-39	2.26e-36	520	520
ARRDC2	0.529513	6.42e-39	3.01e-36	520	520
HVCN1	0.529256	7.09e-39	3.24e-36	520	520
ARL4D	-0.5292	7.24e-39	3.24e-36	520	520
JMJD5	0.528024	1.13e-38	4.97e-36	520	520
EZH1	0.527362	1.46e-38	6.26e-36	520	520
MAP3K14	0.52711	1.61e-38	6.75e-36	520	520
RELB	0.52494	3.65e-38	1.5e-35	520	520
LRDD	0.523948	5.31e-38	2.14e-35	520	520
CR1L	0.523554	6.15e-38	2.43e-35	520	383
RNF207	0.523301	6.77e-38	2.62e-35	520	520
TRAF1	0.521417	1.37e-37	5.21e-35	520	520
ENPP6	0.521258	1.45e-37	5.33e-35	520	483
ARHGAP4	0.52121	1.48e-37	5.33e-35	520	520
MLLT6	0.521207	1.48e-37	5.33e-35	520	520
BTNL9	0.519745	2.55e-37	9.02e-35	520	514
RBP3	0.518611	3.88e-37	1.35e-34	520	254
ZMAT1	0.518458	4.1e-37	1.4e-34	520	516
SSTR2	0.518117	4.65e-37	1.56e-34	520	518
GGA2	0.515133	1.39e-36	4.6e-34	520	520
SYCE2	0.514761	1.59e-36	5.18e-34	520	512
NFKB2	0.514712	1.62e-36	5.19e-34	520	520
RFX5	0.514088	2.04e-36	6.41e-34	520	520
CHAF1A	0.513018	3e-36	9.32e-34	520	520
KIAA1529	0.510423	7.66e-36	2.34e-33	520	517
CDKN2C	0.510222	8.24e-36	2.48e-33	520	520
WDR90	0.50889	1.33e-35	3.94e-33	520	520
CYP27A1	0.508806	1.37e-35	4e-33	520	520
KCNB2	0.50811	1.75e-35	5.05e-33	520	355
LIMD2	0.508048	1.79e-35	5.09e-33	520	520
ZAP70	0.507709	2.02e-35	5.67e-33	520	520
DNAJA2	-0.507124	2.49e-35	6.89e-33	520	520
BRD8	0.506679	2.92e-35	7.96e-33	520	520
NLRC3	0.50663	2.97e-35	7.99e-33	520	519
LOC401431	0.506536	3.07e-35	8.15e-33	520	517
DNAH1	0.506332	3.3e-35	8.65e-33	520	520
ZNF653	0.50614	3.53e-35	9.14e-33	520	520
RHBDL3	0.505405	4.59e-35	1.17e-32	520	519
C22orf45	0.505363	4.65e-35	1.17e-32	520	437
ZFR2	0.5053	4.76e-35	1.18e-32	520	406
TRAF2	0.505156	5.01e-35	1.23e-32	520	520
VAMP1	0.504999	5.29e-35	1.27e-32	520	520
DFFB	0.504996	5.3e-35	1.27e-32	520	520
RORB	0.504297	6.78e-35	1.61e-32	520	475
PARM1	0.503655	8.5e-35	1.99e-32	520	520
CALM1	-0.503287	9.67e-35	2.24e-32	520	520
LOC100129066	0.502968	1.08e-34	2.48e-32	520	423
CLCA2	-0.502168	1.43e-34	3.24e-32	520	520
TNFRSF14	0.502009	1.51e-34	3.39e-32	520	520
PGAM1	-0.501886	1.58e-34	3.5e-32	520	520
LTA	0.501613	1.74e-34	3.81e-32	520	516
MGAT3	0.499513	3.61e-34	7.82e-32	520	520
WDR6	0.498829	4.57e-34	9.81e-32	520	520
PTPN18	0.498624	4.91e-34	1.04e-31	520	520
GPR137C	0.498479	5.16e-34	1.08e-31	520	519
UBXN11	0.497315	7.71e-34	1.6e-31	520	520
ZNF266	0.497043	8.47e-34	1.74e-31	520	520
SMARCA4	0.49629	1.1e-33	2.23e-31	520	520
SFRS14	0.495905	1.25e-33	2.52e-31	520	520
C8G	0.495812	1.29e-33	2.58e-31	520	491
MCART6	0.495448	1.46e-33	2.89e-31	520	516
HDAC6	0.495085	1.66e-33	3.24e-31	520	520
ZNF414	0.494872	1.78e-33	3.43e-31	520	520
SOX14	0.494865	1.79e-33	3.43e-31	520	83
PLS3	-0.493684	2.67e-33	5.08e-31	520	520
LOC286367	0.493143	3.21e-33	6.05e-31	520	519
LGALS9	0.49304	3.32e-33	6.21e-31	520	520
ARHGAP26	0.492013	4.71e-33	8.71e-31	520	520
GMIP	0.491585	5.44e-33	9.98e-31	520	520
PNMA3	0.491422	5.75e-33	1.04e-30	520	502
CENPJ	0.491272	6.05e-33	1.09e-30	520	520
GPR137	0.491216	6.16e-33	1.1e-30	520	520
C5orf56	0.491181	6.24e-33	1.1e-30	520	520
ARHGAP33	0.490412	8.08e-33	1.41e-30	520	520
ATXN7L2	0.490398	8.12e-33	1.41e-30	520	520
FLJ23867	-0.489848	9.77e-33	1.68e-30	520	520
LOC283663	0.488796	1.39e-32	2.38e-30	520	518
PIK3R3	0.488069	1.77e-32	3e-30	520	520
SLC6A16	0.487887	1.88e-32	3.16e-30	520	503
TCAM1P	0.487175	2.39e-32	3.98e-30	520	436
COL19A1	0.487005	2.53e-32	4.18e-30	520	394
MEI1	0.48658	2.91e-32	4.77e-30	520	519
TSC2	0.486274	3.22e-32	5.24e-30	520	520
C21orf58	0.485627	3.99e-32	6.44e-30	520	520
TTC21A	0.485478	4.19e-32	6.71e-30	520	520
LAT	0.485312	4.43e-32	7.04e-30	520	520
ZNF554	0.485218	4.57e-32	7.2e-30	520	520
ANGPTL6	0.48463	5.55e-32	8.68e-30	520	515
C9orf172	0.483684	7.58e-32	1.18e-29	520	511
C16orf93	0.48321	8.86e-32	1.36e-29	520	520
DRGX	0.483117	9.14e-32	1.4e-29	520	107
LOC284749	0.48297	9.59e-32	1.45e-29	520	419
MLLT1	0.482858	9.95e-32	1.5e-29	520	520
RANBP3	0.481947	1.34e-31	2e-29	520	520
HMHA1	0.481233	1.69e-31	2.51e-29	520	520
TXLNA	0.481142	1.74e-31	2.57e-29	520	520
DDX12	0.481015	1.82e-31	2.66e-29	520	520
ABCA3	0.480567	2.1e-31	3.05e-29	520	520
FCRL4	0.480502	2.15e-31	3.09e-29	520	381
GRIN2C	0.480485	2.16e-31	3.09e-29	520	520
PROCA1	0.480195	2.38e-31	3.37e-29	520	518
DENND4B	0.480021	2.51e-31	3.54e-29	520	520
ASF1B	0.479912	2.6e-31	3.65e-29	520	520
NFKBID	0.479721	2.77e-31	3.85e-29	520	520
MAN2B1	0.479523	2.95e-31	4.08e-29	520	520
PKDCC	0.477809	5.15e-31	7.06e-29	520	517
NFAM1	0.477436	5.8e-31	7.91e-29	520	520
MYO3A	0.477157	6.35e-31	8.59e-29	520	448
PDE6B	0.476905	6.89e-31	9.26e-29	520	518
GPC2	0.476738	7.27e-31	9.7e-29	520	520
IL2RG	0.476291	8.39e-31	1.11e-28	520	520
AHNAK2	-0.47618	8.69e-31	1.15e-28	520	520
COL4A4	0.475952	9.35e-31	1.22e-28	520	517
COL9A2	0.475934	9.41e-31	1.22e-28	520	520
IDO2	0.475495	1.08e-30	1.4e-28	520	453
SPOCK2	0.475293	1.16e-30	1.48e-28	520	520
RASAL3	0.47511	1.23e-30	1.56e-28	520	520
ARHGEF33	0.47487	1.32e-30	1.67e-28	520	499
SH2D3C	0.474843	1.33e-30	1.67e-28	520	520
ARHGAP9	0.474836	1.34e-30	1.67e-28	520	520
SYCP2	0.47483	1.34e-30	1.67e-28	520	519
SEPT1	0.474439	1.52e-30	1.87e-28	520	520
AMY2B	0.474432	1.52e-30	1.87e-28	520	518
HAUS5	0.473223	2.24e-30	2.73e-28	520	520
KLK9	-0.472878	2.5e-30	3.03e-28	520	510
REEP3	-0.472767	2.58e-30	3.12e-28	520	520
POLD1	0.47267	2.67e-30	3.2e-28	520	520
CA12	-0.472614	2.71e-30	3.24e-28	520	520
SDC1	-0.472485	2.83e-30	3.35e-28	520	520
BTN2A2	0.472449	2.86e-30	3.37e-28	520	520
TMBIM1	-0.472411	2.89e-30	3.39e-28	520	520
SEC31B	0.471771	3.54e-30	4.13e-28	520	520
MCM3	0.471492	3.87e-30	4.49e-28	520	520
PARVG	0.470879	4.7e-30	5.41e-28	520	520
MIR155HG	0.47078	4.85e-30	5.55e-28	520	518
DSTN	-0.470438	5.4e-30	6.15e-28	520	520
MAP4K1	0.470416	5.44e-30	6.16e-28	520	520
CCDC146	0.469952	6.29e-30	7.09e-28	520	520
RGS20	-0.469824	6.55e-30	7.34e-28	520	520
ATF5	0.46979	6.62e-30	7.37e-28	520	520
NPPC	0.469444	7.38e-30	8.18e-28	520	289
KLK8	-0.469331	7.65e-30	8.43e-28	520	517
CARD8	0.468889	8.78e-30	9.63e-28	520	520
UBD	0.46879	9.06e-30	9.88e-28	520	520
HCG27	0.468467	1e-29	1.09e-27	520	510
ADORA2A	0.468428	1.01e-29	1.09e-27	520	520
LOC728989	0.468372	1.03e-29	1.11e-27	520	442
IL21R	0.468052	1.14e-29	1.22e-27	520	520
FAM89A	-0.467981	1.17e-29	1.24e-27	520	520
QRICH2	0.467417	1.39e-29	1.47e-27	520	520
MADD	0.466974	1.6e-29	1.68e-27	520	520
CUL9	0.46671	1.73e-29	1.81e-27	520	520
LOC100188949	0.466505	1.85e-29	1.92e-27	520	505
DBH	0.466129	2.08e-29	2.15e-27	520	441
TUBA4A	-0.46605	2.13e-29	2.19e-27	520	520
INSM1	0.465865	2.26e-29	2.31e-27	520	438
SAP30L	0.465262	2.72e-29	2.77e-27	520	520
DNHD1	0.464826	3.11e-29	3.15e-27	520	520
BZW1	-0.464791	3.15e-29	3.17e-27	520	520
UBASH3A	0.464411	3.54e-29	3.55e-27	520	517
CORO1A	0.463541	4.63e-29	4.62e-27	520	520
NUP62	0.463336	4.93e-29	4.89e-27	520	520
ZNF862	0.463271	5.03e-29	4.97e-27	520	520
AK3L1	-0.462715	5.97e-29	5.87e-27	520	520
OSBPL7	0.462564	6.25e-29	6.12e-27	520	520
C3orf42	0.462376	6.62e-29	6.45e-27	520	518
GCET2	0.462105	7.19e-29	6.97e-27	520	520
ACACB	0.461777	7.95e-29	7.65e-27	520	520
N4BP2L1	0.46177	7.97e-29	7.65e-27	520	519
ZNF564	0.461698	8.15e-29	7.79e-27	520	520
CXorf65	0.461486	8.69e-29	8.27e-27	520	368
MZF1	0.461357	9.04e-29	8.53e-27	520	520
MYO15B	0.461354	9.05e-29	8.53e-27	520	520
XPC	0.461268	9.29e-29	8.72e-27	520	520
TAF7L	0.461187	9.53e-29	8.89e-27	520	476
ACBD7	0.460894	1.04e-28	9.68e-27	520	519
GHRL	0.460647	1.12e-28	1.04e-26	520	477
TMPRSS3	0.460578	1.15e-28	1.06e-26	520	516
FOLR4	0.46036	1.23e-28	1.12e-26	520	96
COLQ	0.460209	1.28e-28	1.17e-26	520	518
RTN4	-0.460196	1.29e-28	1.17e-26	520	520
DSCAML1	0.459885	1.42e-28	1.28e-26	520	474
GAB3	0.459864	1.43e-28	1.28e-26	520	520
IL16	0.459411	1.64e-28	1.47e-26	520	520
ICAM3	0.459379	1.65e-28	1.47e-26	520	520
CACNA2D4	0.459364	1.66e-28	1.47e-26	520	519
RANBP17	0.45923	1.73e-28	1.53e-26	520	502
BCL2L14	0.458446	2.19e-28	1.93e-26	520	510
RALB	-0.458405	2.22e-28	1.95e-26	520	520
C17orf76	0.458309	2.29e-28	2e-26	520	518
TM4SF19	-0.458183	2.37e-28	2.06e-26	520	518
ATMIN	-0.457786	2.68e-28	2.32e-26	520	520
CCL25	0.457543	2.88e-28	2.48e-26	520	324
PPP2R2C	-0.45746	2.95e-28	2.53e-26	520	520
LOC100272146	0.457415	2.99e-28	2.56e-26	520	520
SLIT1	0.456651	3.77e-28	3.21e-26	520	511
PBX4	0.45632	4.17e-28	3.53e-26	520	520
CDK3	0.456213	4.3e-28	3.63e-26	520	520
TDRD10	0.456031	4.54e-28	3.82e-26	520	505
C19orf57	0.455908	4.71e-28	3.94e-26	520	520
IL27RA	0.455885	4.75e-28	3.96e-26	520	520
PGPEP1	0.455841	4.81e-28	3.99e-26	520	520
DDX26B	0.455214	5.8e-28	4.8e-26	520	518
IL4I1	0.45517	5.88e-28	4.84e-26	520	520
KLKB1	0.455036	6.12e-28	5.02e-26	520	423
LMO4	0.454937	6.31e-28	5.15e-26	520	520
MET	-0.454675	6.82e-28	5.55e-26	520	520
NCRNA00092	0.454522	7.14e-28	5.78e-26	520	449
DDX11	0.454506	7.17e-28	5.79e-26	520	520
SYNGR3	0.454388	7.43e-28	5.97e-26	520	519
ERO1LB	0.454355	7.51e-28	6.01e-26	520	520
FAM78A	0.454092	8.12e-28	6.47e-26	520	520
ZNF490	0.454048	8.23e-28	6.53e-26	520	520
CHDH	0.453843	8.75e-28	6.92e-26	520	516
NPHS1	0.453812	8.83e-28	6.95e-26	520	273
NIP7	-0.4536	9.4e-28	7.38e-26	520	520
H2BFXP	0.453358	1.01e-27	7.9e-26	520	450
AIRE	0.453051	1.11e-27	8.62e-26	520	291
CLK4	0.452903	1.16e-27	8.97e-26	520	520
KCND1	0.45282	1.19e-27	9.16e-26	520	520
POLE	0.452557	1.28e-27	9.87e-26	520	520
DENND1C	0.452236	1.41e-27	1.08e-25	520	520
LOC202181	0.451779	1.62e-27	1.23e-25	520	518
RNF149	-0.451521	1.74e-27	1.33e-25	520	520
HIRIP3	0.451249	1.89e-27	1.43e-25	520	520
ICAM1	0.450578	2.3e-27	1.74e-25	520	520
CHAF1B	0.450454	2.39e-27	1.8e-25	520	520
C9orf139	0.450042	2.7e-27	2.02e-25	520	473
ZNF620	0.449978	2.75e-27	2.05e-25	520	518
TNFRSF1B	0.449605	3.07e-27	2.28e-25	520	520
CXCR4	0.449491	3.17e-27	2.35e-25	520	520
TNRC6C	0.449474	3.19e-27	2.36e-25	520	520
APOBEC3H	0.449363	3.29e-27	2.42e-25	520	516
GOLGA2B	0.448801	3.88e-27	2.85e-25	520	520
CBLN3	0.448164	4.68e-27	3.42e-25	520	519
C1orf175	0.448031	4.87e-27	3.54e-25	520	517
PTHLH	-0.447787	5.23e-27	3.79e-25	520	520
CBX7	0.447778	5.24e-27	3.79e-25	520	520
RUFY4	0.44762	5.49e-27	3.95e-25	520	509
SH2B1	0.447261	6.1e-27	4.37e-25	520	520
RUNX3	0.446959	6.66e-27	4.76e-25	520	520
SCN11A	0.446912	6.75e-27	4.81e-25	520	433
MAPK6	-0.446901	6.77e-27	4.81e-25	520	520
TSPAN32	0.446379	7.88e-27	5.58e-25	520	512
MEMO1	-0.446118	8.5e-27	6e-25	520	520
SV2B	0.445925	9e-27	6.32e-25	520	511
IL11RA	0.445859	9.17e-27	6.42e-25	520	520
RPA2	0.445682	9.65e-27	6.73e-25	520	520
CARD9	0.445674	9.68e-27	6.73e-25	520	520
TSPYL2	0.445375	1.06e-26	7.3e-25	520	520
MEF2B	0.445371	1.06e-26	7.3e-25	520	520
KIAA0892	0.445359	1.06e-26	7.3e-25	520	520
SRRT	0.445125	1.13e-26	7.78e-25	520	520
SMC1B	0.444891	1.21e-26	8.3e-25	520	472
STAG3L3	0.444633	1.31e-26	8.91e-25	520	520
HAAO	0.44446	1.38e-26	9.34e-25	520	519
CD37	0.444371	1.41e-26	9.55e-25	520	520
KATNAL2	0.444305	1.44e-26	9.67e-25	520	518
KRI1	0.444305	1.44e-26	9.67e-25	520	520
CCDC130	0.444148	1.51e-26	1.01e-24	520	520
TBC1D10C	0.444125	1.52e-26	1.01e-24	520	520
LOC100128191	0.44409	1.53e-26	1.02e-24	520	520
CCDC157	0.443995	1.57e-26	1.04e-24	520	520
TTLL3	0.443808	1.66e-26	1.1e-24	520	520
KLRG1	0.443554	1.79e-26	1.18e-24	520	517
ABCA2	0.443543	1.79e-26	1.18e-24	520	520
LOC728743	0.443483	1.82e-26	1.19e-24	520	520
GCDH	0.443476	1.83e-26	1.19e-24	520	520
RCOR1	-0.443336	1.9e-26	1.24e-24	520	520
ZNF541	0.443067	2.06e-26	1.33e-24	520	484
PLCB2	0.442075	2.73e-26	1.77e-24	520	520
INPP5D	0.441939	2.84e-26	1.83e-24	520	520
AKAP5	0.441802	2.96e-26	1.9e-24	520	519
SLC7A5	-0.441749	3e-26	1.92e-24	520	520
WNT1	0.441196	3.52e-26	2.24e-24	520	388
C7orf34	0.441137	3.58e-26	2.27e-24	520	114
SOX30	0.441042	3.67e-26	2.33e-24	520	481
ARHGAP30	0.440887	3.84e-26	2.43e-24	520	520
BTBD11	-0.440878	3.85e-26	2.43e-24	520	520
UPP1	-0.440669	4.09e-26	2.57e-24	520	520
S1PR2	0.440509	4.28e-26	2.68e-24	520	520
RFX1	0.440398	4.42e-26	2.76e-24	520	520
NPIP	0.440338	4.49e-26	2.8e-24	520	520
RNF165	0.440229	4.63e-26	2.87e-24	520	517
ZNF500	0.440193	4.68e-26	2.9e-24	520	520
LOC150776	0.440064	4.86e-26	3e-24	520	520
NQO1	-0.440002	4.94e-26	3.04e-24	520	520
C14orf129	-0.439843	5.17e-26	3.17e-24	520	520
INSL3	0.439591	5.56e-26	3.4e-24	520	494
C20orf132	0.439474	5.75e-26	3.5e-24	520	520
BCORL2	0.439384	5.89e-26	3.58e-24	520	292
APOBEC3D	0.439276	6.08e-26	3.68e-24	520	519
KIAA1609	-0.439138	6.32e-26	3.82e-24	520	520
RGAG4	0.43911	6.37e-26	3.83e-24	520	519
NTN3	0.438988	6.6e-26	3.96e-24	520	357
NCR3	0.438934	6.7e-26	4.01e-24	520	504
ZCWPW1	0.438875	6.81e-26	4.06e-24	520	520
LOC100130557	0.438816	6.93e-26	4.12e-24	520	518
JAKMIP1	0.438711	7.13e-26	4.23e-24	520	511
GRIN2A	0.438662	7.23e-26	4.28e-24	520	490
NRIP2	0.438593	7.38e-26	4.35e-24	520	518
FBF1	0.438579	7.41e-26	4.35e-24	520	520
ZFP62	0.438458	7.67e-26	4.49e-24	520	520
CCDC150	0.438414	7.76e-26	4.54e-24	520	520
KLK5	-0.438021	8.68e-26	5.06e-24	520	515
LOC642846	0.437921	8.92e-26	5.19e-24	520	520
ATP6V1D	-0.437881	9.03e-26	5.22e-24	520	520
GCFC1	0.43788	9.03e-26	5.22e-24	520	520
MYB	0.437849	9.11e-26	5.25e-24	520	520
ZNF512	0.437686	9.54e-26	5.48e-24	520	520
TTBK1	0.437393	1.04e-25	5.94e-24	520	514
SPHK2	0.43738	1.04e-25	5.94e-24	520	520
TMC8	0.437314	1.06e-25	6.04e-24	520	520
WDR19	0.437027	1.15e-25	6.53e-24	520	520
TRIM52	0.43684	1.21e-25	6.84e-24	520	519
C8orf4	0.436839	1.21e-25	6.84e-24	520	520
DEPDC5	0.436744	1.24e-25	7.01e-24	520	520
RIC8B	0.436563	1.31e-25	7.35e-24	520	520
CAV2	-0.435944	1.56e-25	8.73e-24	520	520
C2orf58	0.435927	1.57e-25	8.75e-24	520	383
RASSF4	0.435792	1.63e-25	9.06e-24	520	520
SCAI	0.435715	1.66e-25	9.23e-24	520	520
S100A10	-0.435552	1.74e-25	9.64e-24	520	520
WDR48	0.435541	1.75e-25	9.64e-24	520	520
CDH23	0.435473	1.78e-25	9.8e-24	520	520
DPF1	-0.435176	1.93e-25	1.06e-23	520	518
CCDC28B	0.434847	2.12e-25	1.16e-23	520	520
FAM117A	0.434815	2.14e-25	1.17e-23	520	520
MCM5	0.434745	2.18e-25	1.19e-23	520	520
PMS2L11	0.434559	2.3e-25	1.25e-23	520	520
ZBTB46	0.434383	2.41e-25	1.31e-23	520	520
FANCL	0.434189	2.55e-25	1.38e-23	520	520
FAM184A	0.434136	2.59e-25	1.39e-23	520	510
FCRL3	0.434133	2.59e-25	1.39e-23	520	499
ENDOD1	-0.434085	2.62e-25	1.41e-23	520	520
PDCD1	0.434028	2.67e-25	1.43e-23	520	518
LOC283174	0.434009	2.68e-25	1.43e-23	520	518
AMFR	-0.434	2.69e-25	1.43e-23	520	520
MYCN	0.433959	2.72e-25	1.44e-23	520	515
EXOG	0.433919	2.75e-25	1.45e-23	520	520
RAD9B	0.433895	2.77e-25	1.46e-23	520	520
OR52N4	0.433778	2.86e-25	1.51e-23	520	271
C13orf18	0.43368	2.94e-25	1.54e-23	520	520
RAB11B	0.433591	3.01e-25	1.58e-23	520	520
CLDN15	0.433541	3.05e-25	1.6e-23	520	520
FGFBP1	-0.433451	3.13e-25	1.63e-23	520	520
ADARB2	0.433423	3.16e-25	1.64e-23	520	459
CEP110	0.433138	3.42e-25	1.77e-23	520	520
DMKN	-0.43308	3.47e-25	1.79e-23	520	520
LOC100129534	0.433073	3.48e-25	1.79e-23	520	517
SLC12A7	0.433	3.55e-25	1.83e-23	520	520
FAM65C	0.432584	3.99e-25	2.04e-23	520	520
RGL4	0.43258	3.99e-25	2.04e-23	520	512
NEK8	0.432577	3.99e-25	2.04e-23	520	520
KDM5B	-0.432547	4.03e-25	2.05e-23	520	520
FXYD2	0.432513	4.07e-25	2.06e-23	520	505
BNIP3	-0.432456	4.13e-25	2.09e-23	520	520
ELOVL1	-0.432369	4.23e-25	2.14e-23	520	520
ADC	0.432147	4.5e-25	2.27e-23	520	520
ZNF76	0.432088	4.58e-25	2.3e-23	520	520
SIM2	0.432003	4.68e-25	2.35e-23	520	520
SOX8	0.431936	4.77e-25	2.39e-23	520	517
PIK3R6	0.431805	4.95e-25	2.47e-23	520	519
KANK3	0.431738	5.04e-25	2.51e-23	520	520
SVIP	0.431702	5.09e-25	2.53e-23	520	520
WDR83	0.431568	5.28e-25	2.62e-23	520	520
C16orf72	-0.431466	5.44e-25	2.69e-23	520	520
SCLY	0.431245	5.78e-25	2.85e-23	520	520
DGCR8	0.43122	5.82e-25	2.86e-23	520	520
PARP15	0.43113	5.97e-25	2.93e-23	520	515
LASS3	-0.431107	6e-25	2.94e-23	520	520
SAMD3	0.430883	6.39e-25	3.12e-23	520	512
FLT3LG	0.430782	6.57e-25	3.2e-23	520	520
FMNL1	0.430774	6.58e-25	3.2e-23	520	520
S100A16	-0.430698	6.72e-25	3.26e-23	520	520
APBB1IP	0.430665	6.78e-25	3.28e-23	520	520
CROCCL2	0.430636	6.84e-25	3.3e-23	520	520
MYO5A	-0.430613	6.88e-25	3.31e-23	520	520
RAB38	-0.430512	7.08e-25	3.4e-23	520	520
FOSL1	-0.430494	7.11e-25	3.41e-23	520	520
CEP120	0.430328	7.44e-25	3.56e-23	520	520
RAB10	-0.430256	7.59e-25	3.62e-23	520	520
SAFB2	0.430217	7.68e-25	3.65e-23	520	520
SCML4	0.430106	7.91e-25	3.75e-23	520	505
TIMELESS	0.430067	8e-25	3.79e-23	520	520
C11orf85	0.429776	8.67e-25	4.09e-23	520	211
LOC728723	0.429766	8.69e-25	4.09e-23	520	483
BCL2L11	0.429672	8.92e-25	4.19e-23	520	520
CXCR3	0.429643	8.99e-25	4.22e-23	520	519
WAS	0.429559	9.2e-25	4.3e-23	520	520
GJB6	-0.429555	9.21e-25	4.3e-23	520	520
GYPC	0.429529	9.28e-25	4.32e-23	520	520
GRIPAP1	0.429355	9.73e-25	4.52e-23	520	520
ZNF114	-0.429242	1e-24	4.65e-23	520	519
HSH2D	0.429098	1.04e-24	4.83e-23	520	520
SIGIRR	0.42889	1.11e-24	5.1e-23	520	520
FAM18A	0.428879	1.11e-24	5.11e-23	520	519
C19orf38	0.428861	1.11e-24	5.12e-23	520	520
KIAA1328	0.428451	1.25e-24	5.72e-23	520	520
HAUS8	0.428242	1.32e-24	6.04e-23	520	520
SASH3	0.428217	1.33e-24	6.07e-23	520	520
MAST3	0.428175	1.35e-24	6.12e-23	520	520
PLA2G4C	0.428039	1.4e-24	6.34e-23	520	520
PPP1R3F	0.427882	1.46e-24	6.61e-23	520	520
CHPT1	0.427637	1.56e-24	7.05e-23	520	520
IRF2BP1	0.427512	1.61e-24	7.28e-23	520	520
PIWIL4	0.427472	1.63e-24	7.34e-23	520	519
ZNF700	0.427305	1.71e-24	7.67e-23	520	520
SF4	0.427203	1.75e-24	7.86e-23	520	520
PTPRCAP	0.42712	1.8e-24	8.03e-23	520	520
IL12A	0.426984	1.86e-24	8.31e-23	520	505
PCNT	0.426908	1.9e-24	8.47e-23	520	520
WBP2NL	0.426723	2e-24	8.88e-23	520	385
CIITA	0.426666	2.03e-24	9e-23	520	520
RIBC2	0.426423	2.17e-24	9.6e-23	520	518
LOC91316	0.426407	2.18e-24	9.62e-23	520	520
CLEC1A	0.425945	2.47e-24	1.09e-22	520	520
LYL1	0.42589	2.51e-24	1.1e-22	520	520
LOC100190938	0.425869	2.52e-24	1.11e-22	520	509
IKBKE	0.425848	2.54e-24	1.11e-22	520	520
TRAF3IP3	0.425782	2.58e-24	1.13e-22	520	520
PHLDB2	-0.425743	2.61e-24	1.14e-22	520	520
IL2RB	0.425639	2.69e-24	1.17e-22	520	520
MAP1S	0.4256	2.72e-24	1.18e-22	520	520
RLTPR	0.425534	2.76e-24	1.2e-22	520	520
CD6	0.425477	2.81e-24	1.21e-22	520	520
AKR1B15	-0.425285	2.96e-24	1.27e-22	520	513
FRMD1	0.425146	3.07e-24	1.32e-22	520	284
ABI3	0.42512	3.09e-24	1.33e-22	520	520
SLAMF1	0.425088	3.12e-24	1.34e-22	520	520
PERP	-0.425052	3.15e-24	1.35e-22	520	520
PHF21A	0.424998	3.2e-24	1.36e-22	520	520
PLCL2	0.424656	3.51e-24	1.49e-22	520	520
KRT6A	-0.424656	3.51e-24	1.49e-22	520	520
LCN10	0.424625	3.54e-24	1.5e-22	520	497
C20orf96	0.424524	3.63e-24	1.54e-22	520	520
ATP2A3	0.42449	3.67e-24	1.55e-22	520	520
HAPLN3	0.424434	3.72e-24	1.57e-22	520	520
PPIF	-0.424419	3.74e-24	1.57e-22	520	520
ZBTB8B	0.424374	3.79e-24	1.59e-22	520	206
STAT5A	0.424227	3.94e-24	1.65e-22	520	520
SMARCA2	0.423956	4.24e-24	1.77e-22	520	520
SIRPG	0.42392	4.28e-24	1.78e-22	520	520
RHOD	-0.423765	4.46e-24	1.85e-22	520	520
PTK6	-0.423717	4.52e-24	1.88e-22	520	520
CYP4Z1	0.423659	4.59e-24	1.9e-22	520	329
CD19	0.423641	4.61e-24	1.91e-22	520	489
C19orf33	-0.423633	4.62e-24	1.91e-22	520	520
P2RY8	0.423601	4.66e-24	1.92e-22	520	520
CLGN	0.423451	4.86e-24	1.99e-22	520	484
FAM25A	-0.423081	5.37e-24	2.2e-22	520	506
TMEM200C	0.422952	5.56e-24	2.27e-22	520	458
GPR18	0.422811	5.77e-24	2.36e-22	520	517
ARID5A	0.422725	5.91e-24	2.4e-22	520	520
KRT14	-0.422713	5.92e-24	2.4e-22	520	520
DDX25	0.422708	5.93e-24	2.4e-22	520	273
IL18R1	0.422705	5.94e-24	2.4e-22	520	520
RASGRP2	0.42247	6.32e-24	2.56e-22	520	520
ZBTB12	0.42246	6.34e-24	2.56e-22	520	520
KLRK1	0.4223	6.62e-24	2.66e-22	520	519
SH3BP5	0.42212	6.95e-24	2.79e-22	520	520
PFKFB2	-0.422023	7.13e-24	2.86e-22	520	520
KEAP1	0.421971	7.23e-24	2.89e-22	520	520
APOBEC3G	0.421805	7.56e-24	3.02e-22	520	520
SLC3A2	-0.421755	7.66e-24	3.05e-22	520	520
E2F1	0.421702	7.77e-24	3.09e-22	520	520
PAN2	0.42154	8.12e-24	3.22e-22	520	520
KIAA1683	0.421439	8.34e-24	3.3e-22	520	518
MYO1F	0.421191	8.91e-24	3.52e-22	520	520
ZNF667	0.421049	9.26e-24	3.65e-22	520	511
LRRC27	0.421007	9.36e-24	3.69e-22	520	520
TESC	0.420381	1.11e-23	4.35e-22	520	520
RNF44	0.420313	1.13e-23	4.42e-22	520	520
CD3E	0.420283	1.14e-23	4.45e-22	520	520
WNK3	0.42006	1.21e-23	4.71e-22	520	475
ADAM22	0.420044	1.21e-23	4.72e-22	520	492
ICOSLG	0.42002	1.22e-23	4.74e-22	520	520
TTC23L	0.419774	1.3e-23	5.05e-22	520	427
SOX15	-0.41972	1.32e-23	5.12e-22	520	520
ISCU	0.419667	1.34e-23	5.18e-22	520	520
CCDC155	0.419571	1.37e-23	5.3e-22	520	240
CCDC57	0.419479	1.41e-23	5.42e-22	520	520
GKAP1	0.419446	1.42e-23	5.46e-22	520	518
ARHGAP15	0.419361	1.45e-23	5.58e-22	520	520
KIAA0748	0.419229	1.5e-23	5.76e-22	520	517
CLSTN3	0.419211	1.51e-23	5.78e-22	520	520
YWHAQ	-0.418823	1.68e-23	6.4e-22	520	520
PRRT2	0.418795	1.69e-23	6.43e-22	520	518
SERPINB5	-0.418664	1.75e-23	6.65e-22	520	520
IKZF4	0.418556	1.8e-23	6.83e-22	520	520
CD2	0.418455	1.85e-23	7e-22	520	520
BIN2	0.417992	2.09e-23	7.9e-22	520	520
OGG1	0.41789	2.14e-23	8.1e-22	520	520
SLC27A1	0.417712	2.25e-23	8.47e-22	520	520
KLK7	-0.417652	2.28e-23	8.59e-22	520	513
NASP	0.417642	2.29e-23	8.6e-22	520	520
LENG8	0.417465	2.4e-23	9e-22	520	520
RAB22A	-0.417378	2.46e-23	9.19e-22	520	520
C4orf7	0.417105	2.64e-23	9.85e-22	520	482
LOC100233209	0.417052	2.68e-23	9.97e-22	520	519
C19orf61	0.417025	2.7e-23	1e-21	520	520
LPAL2	0.41702	2.7e-23	1e-21	520	480
MICALL2	0.416956	2.74e-23	1.02e-21	520	520
PYHIN1	0.416901	2.79e-23	1.03e-21	520	513
CHERP	0.416879	2.8e-23	1.03e-21	520	520
C14orf73	0.416852	2.82e-23	1.04e-21	520	509
PHC1	0.416845	2.83e-23	1.04e-21	520	520
NICN1	0.416844	2.83e-23	1.04e-21	520	520
C3orf15	0.416803	2.86e-23	1.05e-21	520	452
GDPD2	-0.416614	3e-23	1.1e-21	520	511
FERMT3	0.416585	3.03e-23	1.11e-21	520	520
CHTF18	0.416559	3.05e-23	1.11e-21	520	520
PPP1R3E	0.416525	3.08e-23	1.12e-21	520	520
FAM110C	-0.416518	3.08e-23	1.12e-21	520	517
UBE2Q2	-0.416351	3.22e-23	1.17e-21	520	520
RABL2A	0.416244	3.31e-23	1.2e-21	520	520
SPIC	0.416188	3.36e-23	1.21e-21	520	196
SLC7A11	-0.416064	3.47e-23	1.25e-21	520	520
FCRL1	0.415943	3.58e-23	1.29e-21	520	392
KLK10	-0.415873	3.65e-23	1.31e-21	520	519
CSH2	0.415748	3.77e-23	1.35e-21	520	84
RNF150	0.41565	3.87e-23	1.39e-21	520	514
CIC	0.415472	4.06e-23	1.45e-21	520	520
CCDC30	0.415459	4.07e-23	1.45e-21	520	520
DOK3	0.415427	4.1e-23	1.46e-21	520	520
INPP5B	0.415361	4.18e-23	1.49e-21	520	520
CHST5	0.415265	4.28e-23	1.52e-21	520	431
WDFY4	0.415219	4.33e-23	1.54e-21	520	520
NEFH	0.415019	4.57e-23	1.62e-21	520	518
PRSS36	0.415005	4.58e-23	1.62e-21	520	520
CDSN	-0.414934	4.67e-23	1.65e-21	520	520
MYO9B	0.414917	4.69e-23	1.65e-21	520	520
GORAB	0.414754	4.9e-23	1.72e-21	520	520
CD72	0.414732	4.92e-23	1.73e-21	520	519
IKZF1	0.414616	5.08e-23	1.78e-21	520	520
CCDC18	0.414603	5.09e-23	1.78e-21	520	520
KNTC1	0.41454	5.18e-23	1.81e-21	520	520
FAM171A1	0.414404	5.37e-23	1.87e-21	520	520
NCF4	0.414319	5.49e-23	1.91e-21	520	520
SH2B2	0.414184	5.68e-23	1.97e-21	520	520
DOCK2	0.414012	5.95e-23	2.06e-21	520	520
NR3C2	0.413946	6.05e-23	2.09e-21	520	518
GIMAP1	0.413907	6.11e-23	2.11e-21	520	520
PAQR8	0.413895	6.13e-23	2.11e-21	520	520
CRTC1	0.413813	6.26e-23	2.15e-21	520	520
RIC3	0.413761	6.35e-23	2.18e-21	520	505
PHF17	0.413712	6.43e-23	2.2e-21	520	520
LIME1	0.413673	6.5e-23	2.22e-21	520	520
MCF2L	0.413493	6.81e-23	2.33e-21	520	520
C11orf21	0.413416	6.94e-23	2.37e-21	520	495
HCLS1	0.41329	7.18e-23	2.44e-21	520	520
ZNF367	0.413087	7.57e-23	2.57e-21	520	520
CCDC66	0.413046	7.65e-23	2.6e-21	520	520
TBX21	0.413038	7.66e-23	2.6e-21	520	517
BATF	0.412731	8.3e-23	2.81e-21	520	520
POU6F1	0.412688	8.39e-23	2.83e-21	520	520
SPRR1B	-0.412688	8.39e-23	2.83e-21	520	520
TGIF2	0.412624	8.53e-23	2.87e-21	520	520
GTF2IRD2P1	0.412438	8.96e-23	3.01e-21	520	520
TMEM84	0.412345	9.18e-23	3.08e-21	520	400
FATE1	0.412327	9.22e-23	3.09e-21	520	465
DOK1	0.412323	9.23e-23	3.09e-21	520	520
PAK3	0.412193	9.55e-23	3.19e-21	520	413
LOC284440	0.412148	9.66e-23	3.22e-21	520	520
UCP2	0.411934	1.02e-22	3.4e-21	520	520
ZNF837	0.411858	1.04e-22	3.46e-21	520	519
CACNA1F	0.411812	1.05e-22	3.49e-21	520	499
HNRNPA0	0.411807	1.06e-22	3.49e-21	520	520
HK2	-0.411479	1.15e-22	3.8e-21	520	520
IRAK3	0.411403	1.17e-22	3.87e-21	520	520
LOC284276	0.411374	1.18e-22	3.89e-21	520	443
ASRGL1	0.411134	1.26e-22	4.13e-21	520	520
DSC1	-0.411037	1.29e-22	4.23e-21	520	505
TOE1	0.410971	1.31e-22	4.3e-21	520	520
BTLA	0.410904	1.33e-22	4.36e-21	520	512
PPM1M	0.410883	1.34e-22	4.38e-21	520	520
LGI2	0.410823	1.36e-22	4.44e-21	520	520
TRPV5	0.410794	1.37e-22	4.47e-21	520	128
C14orf126	-0.410743	1.39e-22	4.52e-21	520	520
ZC3H12D	0.410689	1.41e-22	4.58e-21	520	516
ITGAL	0.410639	1.43e-22	4.63e-21	520	520
ZNF546	0.410502	1.48e-22	4.79e-21	520	519
DNAH6	0.410471	1.49e-22	4.82e-21	520	484
C22orf31	0.410456	1.5e-22	4.83e-21	520	451
MTMR9L	0.4104	1.52e-22	4.89e-21	520	520
PTP4A1	-0.410275	1.57e-22	5.04e-21	520	520
LOC342346	0.410116	1.63e-22	5.25e-21	520	407
PPP1CB	-0.410051	1.66e-22	5.33e-21	520	520
RRN3P2	0.410031	1.67e-22	5.34e-21	520	519
CCDC97	0.409826	1.76e-22	5.63e-21	520	520
SKAP1	0.409682	1.83e-22	5.83e-21	520	520
NFE2L3	0.409485	1.92e-22	6.12e-21	520	520
TMCO4	0.409439	1.94e-22	6.19e-21	520	520
SUSD3	0.40925	2.04e-22	6.48e-21	520	520
RAB18	-0.409196	2.07e-22	6.56e-21	520	520
REM1	0.409107	2.12e-22	6.7e-21	520	519
SLA	0.409059	2.14e-22	6.78e-21	520	520
LOC339047	0.408734	2.33e-22	7.36e-21	520	520
ADCY6	0.408476	2.49e-22	7.85e-21	520	520
C1QTNF4	0.408426	2.52e-22	7.93e-21	520	431
KRTDAP	-0.40841	2.53e-22	7.96e-21	520	515
PHF12	0.408259	2.63e-22	8.26e-21	520	520
SLC14A1	0.408044	2.78e-22	8.71e-21	520	503
NEURL1B	0.407952	2.85e-22	8.9e-21	520	520
MDM1	0.407863	2.91e-22	9.09e-21	520	520
RBM6	0.407809	2.95e-22	9.21e-21	520	520
C14orf147	-0.407695	3.04e-22	9.47e-21	520	520
TAF6L	0.407685	3.05e-22	9.48e-21	520	520
FXYD6	0.40758	3.13e-22	9.72e-21	520	520
CXCR5	0.407358	3.32e-22	1.03e-20	520	515
RASSF2	0.407337	3.33e-22	1.03e-20	520	520
SERINC4	0.407254	3.4e-22	1.05e-20	520	475
CHRFAM7A	0.40712	3.52e-22	1.09e-20	520	517
KRT6B	-0.407019	3.61e-22	1.11e-20	520	520
CORO1C	-0.407012	3.62e-22	1.11e-20	520	520
MORN1	0.406837	3.79e-22	1.16e-20	520	520
FAM83A	-0.40669	3.93e-22	1.2e-20	520	520
RNF130	0.406652	3.97e-22	1.21e-20	520	520
ZNF80	0.406594	4.03e-22	1.23e-20	520	453
PSMD7	-0.406505	4.12e-22	1.26e-20	520	520
CD79B	0.406472	4.16e-22	1.27e-20	520	520
SIT1	0.406389	4.24e-22	1.29e-20	520	519
CD200	0.406296	4.35e-22	1.32e-20	520	520
KLC3	-0.406197	4.46e-22	1.35e-20	520	520
ID2	0.406158	4.5e-22	1.36e-20	520	520
WDR52	0.40609	4.58e-22	1.38e-20	520	520
SFRS18	0.406054	4.62e-22	1.4e-20	520	520
ZNF238	0.405818	4.91e-22	1.48e-20	520	520
DNASE2	0.405777	4.96e-22	1.49e-20	520	520
RDH11	-0.405732	5.02e-22	1.51e-20	520	520
ZNF169	0.405507	5.31e-22	1.59e-20	520	520
LOC389634	0.405355	5.52e-22	1.65e-20	520	482
DPY19L2P2	0.405239	5.69e-22	1.7e-20	520	518
KRT6C	-0.404981	6.07e-22	1.81e-20	520	520
KLHL35	0.404978	6.07e-22	1.81e-20	520	514
C16orf79	0.404927	6.15e-22	1.83e-20	520	519
SFRS17A	0.404891	6.21e-22	1.85e-20	520	520
SAP30	0.404883	6.22e-22	1.85e-20	520	520
IRX6	0.404812	6.33e-22	1.88e-20	520	486
PSIP1	0.404804	6.35e-22	1.88e-20	520	520
ZMIZ2	0.404776	6.39e-22	1.89e-20	520	520
NINJ1	0.404716	6.49e-22	1.92e-20	520	520
CELF4	0.404638	6.62e-22	1.95e-20	520	464
HUNK	0.404635	6.62e-22	1.95e-20	520	520
MARK3	-0.404609	6.67e-22	1.96e-20	520	520
HMSD	0.404329	7.16e-22	2.1e-20	520	496
TLR10	0.40395	7.88e-22	2.31e-20	520	513
NCRNA00201	0.403935	7.91e-22	2.31e-20	520	520
ZNF317	0.4038	8.18e-22	2.39e-20	520	520
ZDHHC9	-0.403787	8.21e-22	2.4e-20	520	520
ARNT2	0.403753	8.28e-22	2.41e-20	520	520
TATDN2	0.403582	8.64e-22	2.51e-20	520	520
TNFRSF4	0.403573	8.66e-22	2.52e-20	520	520
GPR114	0.40356	8.69e-22	2.52e-20	520	517
PRAM1	0.403529	8.76e-22	2.54e-20	520	519
LOC100240735	0.40331	9.26e-22	2.68e-20	520	407
CLIC2	0.403223	9.46e-22	2.73e-20	520	520
FLJ40330	0.40318	9.56e-22	2.76e-20	520	510
TSSK6	0.403175	9.58e-22	2.76e-20	520	520
SH2D1A	0.403123	9.7e-22	2.79e-20	520	518
TPD52L1	-0.403039	9.91e-22	2.85e-20	520	520
FAM81A	0.402847	1.04e-21	2.98e-20	520	519
SETDB2	0.402777	1.06e-21	3.03e-20	520	520
EIF2S1	-0.402722	1.07e-21	3.07e-20	520	520
BMF	0.402656	1.09e-21	3.12e-20	520	520
C19orf71	0.402574	1.11e-21	3.18e-20	520	515
TLX3	0.40255	1.12e-21	3.19e-20	520	216
C11orf92	0.402335	1.18e-21	3.36e-20	520	516
LRRC33	0.402296	1.19e-21	3.39e-20	520	519
FGF17	0.402048	1.27e-21	3.61e-20	520	342
GIGYF1	0.401962	1.3e-21	3.68e-20	520	520
SLC27A4	-0.401906	1.32e-21	3.73e-20	520	520
FCRL2	0.401873	1.33e-21	3.75e-20	520	423
FOXP3	0.40187	1.33e-21	3.75e-20	520	520
VWCE	0.401835	1.34e-21	3.78e-20	520	519
TNFRSF13B	0.401627	1.41e-21	3.97e-20	520	453
LCK	0.401519	1.45e-21	4.08e-20	520	520
MYCNOS	0.401501	1.46e-21	4.09e-20	520	162
TIA1	0.401394	1.5e-21	4.19e-20	520	520
BDNFOS	0.401322	1.52e-21	4.26e-20	520	517
ACCN3	0.401234	1.56e-21	4.35e-20	520	516
KSR1	0.401203	1.57e-21	4.38e-20	520	520
MAP2K4	-0.401176	1.58e-21	4.4e-20	520	520
CD8B	0.401166	1.59e-21	4.41e-20	520	516
FAM163A	0.400911	1.69e-21	4.69e-20	520	420
C9orf96	0.400873	1.71e-21	4.73e-20	520	500
PREX1	0.400848	1.72e-21	4.75e-20	520	520
KCNAB2	0.400818	1.73e-21	4.78e-20	520	520
PTPN6	0.400737	1.76e-21	4.87e-20	520	520
GPATCH1	0.400721	1.77e-21	4.89e-20	520	520
ZNF157	0.400652	1.8e-21	4.97e-20	520	347
ZNF540	0.400488	1.88e-21	5.17e-20	520	515
ANKRD32	0.400445	1.9e-21	5.22e-20	520	520
HSPC159	-0.400434	1.9e-21	5.22e-20	520	520
FBXO43	0.40043	1.91e-21	5.22e-20	520	517
FCER2	0.400342	1.95e-21	5.33e-20	520	439
TUBGCP6	0.400325	1.96e-21	5.34e-20	520	520
WDR62	0.40007	2.08e-21	5.69e-20	520	520
GBX1	0.400033	2.1e-21	5.73e-20	520	119
GJB2	-0.400025	2.11e-21	5.74e-20	520	520
CRIP3	0.399929	2.16e-21	5.87e-20	520	386
DNM2	0.399761	2.25e-21	6.11e-20	520	520
TMEM143	0.399704	2.28e-21	6.19e-20	520	520
S100PBP	0.399657	2.31e-21	6.25e-20	520	520
VAV1	0.399654	2.31e-21	6.25e-20	520	520
CLECL1	0.399585	2.35e-21	6.35e-20	520	492
SLC37A2	-0.399476	2.42e-21	6.51e-20	520	520
ORAI2	0.399445	2.44e-21	6.56e-20	520	520
LOC440896	0.399436	2.44e-21	6.56e-20	520	334
CD160	0.399329	2.51e-21	6.73e-20	520	511
HCN4	0.399222	2.57e-21	6.9e-20	520	370
PPP1R16B	0.399182	2.6e-21	6.96e-20	520	520
ZNF831	0.399171	2.61e-21	6.97e-20	520	514
CSAD	0.399132	2.63e-21	7.03e-20	520	520
SPN	0.399085	2.66e-21	7.1e-20	520	520
CXorf42	0.399082	2.66e-21	7.1e-20	520	520
ITGAD	0.399038	2.69e-21	7.17e-20	520	412
BNC1	-0.399026	2.7e-21	7.17e-20	520	520
FBXL12	0.399024	2.7e-21	7.17e-20	520	520
PILRB	0.399006	2.72e-21	7.2e-20	520	520
C9orf91	0.398999	2.72e-21	7.2e-20	520	520
RILPL2	0.398888	2.8e-21	7.39e-20	520	520
MS4A1	0.398752	2.89e-21	7.63e-20	520	497
STK33	0.398514	3.07e-21	8.09e-20	520	483
GFI1B	0.398443	3.12e-21	8.22e-20	520	344
C1orf168	0.398302	3.23e-21	8.5e-20	520	342
ANKRD43	0.398244	3.28e-21	8.61e-20	520	485
LOC729991-MEF2B	0.398182	3.33e-21	8.74e-20	520	520
FOXD3	0.398115	3.39e-21	8.87e-20	520	481
RAB2A	-0.39806	3.43e-21	8.98e-20	520	520
SARM1	0.398021	3.47e-21	9.06e-20	520	520
ANKRD57	-0.397904	3.57e-21	9.31e-20	520	520
DHRS7	-0.397888	3.58e-21	9.33e-20	520	520
ERO1L	-0.397821	3.64e-21	9.48e-20	520	520
ZNF10	0.39779	3.67e-21	9.54e-20	520	520
EBI3	0.397706	3.75e-21	9.73e-20	520	520
CSNK1G2	0.397676	3.78e-21	9.79e-20	520	520
CD83	0.397667	3.78e-21	9.79e-20	520	520
SLAMF6	0.397659	3.79e-21	9.8e-20	520	520
SLC25A45	0.397442	4e-21	1.03e-19	520	520
CD27	0.397357	4.08e-21	1.05e-19	520	520
NCR1	0.397355	4.09e-21	1.05e-19	520	407
GALNT6	-0.397347	4.1e-21	1.05e-19	520	520
ZNF101	0.397301	4.14e-21	1.06e-19	520	520
CCNI2	0.397287	4.16e-21	1.07e-19	520	513
LOC648740	0.397241	4.2e-21	1.08e-19	520	465
LYPLA1	-0.397221	4.22e-21	1.08e-19	520	520
DSG1	-0.397207	4.24e-21	1.08e-19	520	520
RAET1G	-0.397133	4.32e-21	1.1e-19	520	520
SLC7A2	0.397125	4.33e-21	1.1e-19	520	519
CD40LG	0.397069	4.39e-21	1.12e-19	520	489
CEP135	0.397013	4.45e-21	1.13e-19	520	520
PLA2G2D	0.396926	4.54e-21	1.15e-19	520	492
L3MBTL	0.39686	4.62e-21	1.17e-19	520	520
C4orf46	0.396847	4.63e-21	1.17e-19	520	520
PLD5	0.39675	4.74e-21	1.2e-19	520	309
RFPL1S	0.396696	4.81e-21	1.22e-19	520	470
CHRNA7	0.396649	4.86e-21	1.23e-19	520	471
SSFA2	-0.396642	4.87e-21	1.23e-19	520	520
RAB33A	0.396531	5.01e-21	1.26e-19	520	519
C5	0.396464	5.09e-21	1.28e-19	520	519
CNTD1	0.396455	5.1e-21	1.28e-19	520	520
LOC646851	0.396116	5.55e-21	1.39e-19	520	518
TMED1	0.395928	5.81e-21	1.45e-19	520	520
CUZD1	0.395856	5.91e-21	1.48e-19	520	511
ING1	0.395709	6.13e-21	1.53e-19	520	520
C3orf47	0.395526	6.41e-21	1.6e-19	520	520
FAM53B	0.395469	6.5e-21	1.62e-19	520	520
ANUBL1	0.39546	6.52e-21	1.62e-19	520	520
GIMAP7	0.395439	6.55e-21	1.63e-19	520	519
SETMAR	0.395372	6.66e-21	1.65e-19	520	520
CD5	0.395178	6.98e-21	1.73e-19	520	520
LAMB2L	0.395043	7.22e-21	1.79e-19	520	519
MBOAT2	-0.394981	7.33e-21	1.81e-19	520	520
CD48	0.394918	7.44e-21	1.84e-19	520	520
TRAF5	0.394893	7.49e-21	1.85e-19	520	520
ZNF785	0.394876	7.52e-21	1.85e-19	520	520
GIMAP5	0.394778	7.7e-21	1.9e-19	520	520
LMNB1	0.394707	7.84e-21	1.93e-19	520	520
IDUA	0.394594	8.06e-21	1.98e-19	520	520
ZNF671	0.39433	8.59e-21	2.11e-19	520	519
TMEM149	0.3943	8.66e-21	2.12e-19	520	520
MMP19	0.394298	8.66e-21	2.12e-19	520	520
HSF5	0.394224	8.82e-21	2.15e-19	520	357
FANCC	0.394179	8.91e-21	2.18e-19	520	520
MUTYH	0.394133	9.02e-21	2.2e-19	520	520
CCR5	0.393621	1.02e-20	2.49e-19	520	520
KIF24	0.393594	1.03e-20	2.5e-19	520	520
C14orf139	0.393406	1.08e-20	2.61e-19	520	519
GOT2	-0.393301	1.1e-20	2.68e-19	520	520
DAAM1	-0.39326	1.12e-20	2.7e-19	520	520
TMEM150C	0.393155	1.14e-20	2.77e-19	520	516
C5orf34	0.393081	1.17e-20	2.82e-19	520	519
TMSB15A	0.392997	1.19e-20	2.87e-19	520	499
XKR5	0.392661	1.29e-20	3.11e-19	520	428
WSCD1	0.392547	1.33e-20	3.19e-19	520	519
ZBTB40	0.392543	1.33e-20	3.19e-19	520	520
INSRR	0.392542	1.33e-20	3.19e-19	520	443
ZNF789	0.392532	1.33e-20	3.2e-19	520	520
C3orf70	0.392449	1.36e-20	3.26e-19	520	519
ITK	0.392381	1.38e-20	3.31e-19	520	519
LHX2	0.392379	1.38e-20	3.31e-19	520	510
ISYNA1	0.392348	1.39e-20	3.33e-19	520	520
LOC338799	0.392335	1.4e-20	3.33e-19	520	520
RCSD1	0.39231	1.41e-20	3.35e-19	520	520
ZNF740	0.392186	1.45e-20	3.45e-19	520	520
ZBTB8A	0.392042	1.5e-20	3.57e-19	520	520
BEND5	0.39192	1.54e-20	3.67e-19	520	513
GRAP2	0.391845	1.57e-20	3.73e-19	520	518
C17orf60	0.391822	1.58e-20	3.75e-19	520	515
PATZ1	0.391777	1.6e-20	3.78e-19	520	520
CBFA2T2	0.391763	1.6e-20	3.79e-19	520	520
FAM156A	0.39174	1.61e-20	3.81e-19	520	520
SFN	-0.391685	1.63e-20	3.86e-19	520	520
BFSP2	0.391664	1.64e-20	3.87e-19	520	406
MDM4	0.391599	1.67e-20	3.93e-19	520	520
POGZ	0.391345	1.78e-20	4.17e-19	520	520
GPR25	0.391257	1.81e-20	4.26e-19	520	411
PHTF1	0.391231	1.82e-20	4.28e-19	520	520
SLC25A35	0.39119	1.84e-20	4.32e-19	520	520
ADAM28	0.391144	1.86e-20	4.36e-19	520	519
ARHGEF6	0.391073	1.9e-20	4.43e-19	520	520
LRRC56	0.390829	2.01e-20	4.69e-19	520	520
KLF1	0.390755	2.05e-20	4.77e-19	520	460
ORMDL2	-0.390754	2.05e-20	4.77e-19	520	520
PTPN7	0.390691	2.08e-20	4.84e-19	520	520
SARDH	0.390623	2.11e-20	4.91e-19	520	520
ZNF763	0.390537	2.16e-20	5.01e-19	520	518
INPP5E	0.390532	2.16e-20	5.01e-19	520	520
PAQR5	-0.390513	2.17e-20	5.02e-19	520	520
C1orf152	0.390433	2.21e-20	5.12e-19	520	512
PPWD1	0.390381	2.24e-20	5.18e-19	520	520
SLA2	0.390247	2.31e-20	5.34e-19	520	520
GZMM	0.390212	2.33e-20	5.38e-19	520	516
ICAM2	0.390112	2.39e-20	5.5e-19	520	520
GPSM3	0.390014	2.45e-20	5.63e-19	520	520
NRBF2	-0.39	2.46e-20	5.64e-19	520	520
SPDYE8P	0.389953	2.48e-20	5.7e-19	520	520
LRP11	-0.389821	2.56e-20	5.88e-19	520	520
TIGIT	0.389751	2.61e-20	5.97e-19	520	519
GJD3	0.389413	2.83e-20	6.47e-19	520	519
CBX5	0.389405	2.83e-20	6.47e-19	520	520
LOC100132832	0.389397	2.84e-20	6.48e-19	520	512
CDA	-0.389331	2.88e-20	6.57e-19	520	520
DOCK10	0.38932	2.89e-20	6.58e-19	520	520
MCM6	0.389109	3.04e-20	6.92e-19	520	520
CNIH	-0.389073	3.07e-20	6.97e-19	520	520
ZNF182	0.389043	3.09e-20	7.01e-19	520	520
LTB	0.388897	3.2e-20	7.25e-19	520	520
C15orf51	0.38875	3.32e-20	7.51e-19	520	423
ACAP1	0.388724	3.34e-20	7.54e-19	520	520
EBF4	0.388644	3.4e-20	7.68e-19	520	520
EIF5AL1	-0.388629	3.41e-20	7.7e-19	520	520
C1orf228	0.388548	3.48e-20	7.84e-19	520	506
MAK	0.388494	3.53e-20	7.94e-19	520	507
SYTL3	0.388422	3.59e-20	8.06e-19	520	520
LUZP6	-0.388298	3.7e-20	8.3e-19	520	520
NHLRC3	0.38817	3.81e-20	8.55e-19	520	520
RAB37	0.388145	3.83e-20	8.59e-19	520	520
ELL2	-0.388133	3.84e-20	8.6e-19	520	520
NAPSB	0.38811	3.87e-20	8.64e-19	520	520
MEIS1	0.388073	3.9e-20	8.7e-19	520	520
CRTAM	0.388071	3.9e-20	8.7e-19	520	517
CD247	0.387973	3.99e-20	8.9e-19	520	520
CTLA4	0.387862	4.1e-20	9.13e-19	520	519
UBE2V1	-0.387834	4.13e-20	9.18e-19	520	520
RHEBL1	0.387723	4.24e-20	9.42e-19	520	520
CDC42EP4	0.387623	4.34e-20	9.63e-19	520	520
SERINC2	-0.387595	4.37e-20	9.69e-19	520	520
C22orf46	0.387519	4.45e-20	9.85e-19	520	520
AKR1B10	-0.387462	4.51e-20	9.98e-19	520	518
ZFP14	0.387457	4.52e-20	9.98e-19	520	520
TRAT1	0.387403	4.58e-20	1.01e-18	520	486
CELF2	0.387389	4.59e-20	1.01e-18	520	520
GPR171	0.387231	4.77e-20	1.05e-18	520	518
FRS3	0.387091	4.93e-20	1.08e-18	520	520
USP20	0.387048	4.98e-20	1.09e-18	520	520
CHRNA6	0.387016	5.02e-20	1.1e-18	520	463
NINL	0.387004	5.03e-20	1.1e-18	520	520
YJEFN3	0.386988	5.05e-20	1.11e-18	520	513
CD74	0.386986	5.06e-20	1.11e-18	520	520
APOBEC3F	0.386941	5.11e-20	1.12e-18	520	520
FRMD4A	0.386912	5.15e-20	1.12e-18	520	520
HLA-DMB	0.38683	5.25e-20	1.14e-18	520	520
CD96	0.386806	5.28e-20	1.15e-18	520	520
IL10RA	0.386786	5.3e-20	1.15e-18	520	520
CAV1	-0.386778	5.31e-20	1.15e-18	520	520
KCTD13	0.386412	5.8e-20	1.26e-18	520	520
LRMP	0.386193	6.11e-20	1.32e-18	520	519
ZMYND15	0.38618	6.12e-20	1.33e-18	520	520
KRT17	-0.386162	6.15e-20	1.33e-18	520	520
ICAM4	0.386102	6.24e-20	1.35e-18	520	520
CDH7	0.38606	6.3e-20	1.36e-18	520	125
VASH2	0.386053	6.31e-20	1.36e-18	520	519
LOC100128288	0.386039	6.33e-20	1.36e-18	520	517
TRPV1	0.386032	6.34e-20	1.37e-18	520	520
BTK	0.385992	6.4e-20	1.38e-18	520	520
AREG	-0.385932	6.5e-20	1.4e-18	520	520
KIAA0495	0.385924	6.51e-20	1.4e-18	520	520
SBDS	-0.385785	6.73e-20	1.44e-18	520	520
FAM25B	-0.385759	6.77e-20	1.45e-18	520	486
WIPF1	0.385701	6.86e-20	1.47e-18	520	520
ZPBP2	0.385686	6.89e-20	1.47e-18	520	127
HCN3	0.385518	7.17e-20	1.53e-18	520	520
PRCD	0.385518	7.17e-20	1.53e-18	520	511
CCDC158	0.385471	7.25e-20	1.54e-18	520	331
CD40	0.38544	7.3e-20	1.55e-18	520	520
C4orf3	-0.385317	7.52e-20	1.6e-18	520	520
B9D2	0.385284	7.57e-20	1.61e-18	520	520
PPP1R12B	0.385222	7.69e-20	1.63e-18	520	520
UHRF1	0.385143	7.83e-20	1.66e-18	520	520
LOC606724	0.385108	7.9e-20	1.67e-18	520	520
CD3D	0.38507	7.97e-20	1.68e-18	520	520
CALB2	-0.384813	8.47e-20	1.79e-18	520	519
VTI1B	-0.384775	8.54e-20	1.8e-18	520	520
NKX2-3	0.384752	8.59e-20	1.81e-18	520	406
FCRL6	0.384737	8.62e-20	1.81e-18	520	495
ZNF767	0.384702	8.69e-20	1.83e-18	520	520
PHF1	0.384679	8.74e-20	1.84e-18	520	520
CDC7	0.384567	8.98e-20	1.88e-18	520	520
HMGB2	0.384515	9.09e-20	1.9e-18	520	520
ISL1	0.384446	9.24e-20	1.93e-18	520	403
CCDC77	0.384446	9.24e-20	1.93e-18	520	520
C10orf25	0.384421	9.29e-20	1.94e-18	520	518
DGKZ	0.384232	9.71e-20	2.03e-18	520	520
P2RY11	0.384163	9.87e-20	2.06e-18	520	519
GVIN1	0.384137	9.93e-20	2.07e-18	520	516
CROCCL1	0.384012	1.02e-19	2.13e-18	520	520
FMNL3	0.383956	1.04e-19	2.16e-18	520	520
C1orf14	0.38394	1.04e-19	2.16e-18	520	119
SH3GL2	0.383824	1.07e-19	2.22e-18	520	346
IL15	0.383788	1.08e-19	2.24e-18	520	520
ZFP2	0.383767	1.08e-19	2.24e-18	520	512
MCM7	0.383572	1.14e-19	2.35e-18	520	520
USP11	0.383479	1.16e-19	2.4e-18	520	520
KRT36	0.3834	1.18e-19	2.44e-18	520	404
GTF2IRD2	0.383398	1.18e-19	2.44e-18	520	520
ANKRD24	0.383379	1.19e-19	2.45e-18	520	515
TAL2	0.383296	1.21e-19	2.49e-18	520	388
C4orf21	0.383269	1.22e-19	2.51e-18	520	520
GZMK	0.38322	1.23e-19	2.53e-18	520	517
NAA20	-0.382955	1.31e-19	2.69e-18	520	520
C1orf112	0.382883	1.33e-19	2.74e-18	520	520
NKG7	0.38277	1.37e-19	2.81e-18	520	520
KCNK6	-0.382703	1.39e-19	2.85e-18	520	520
ZBTB49	0.382683	1.4e-19	2.86e-18	520	520
KRT16	-0.382657	1.41e-19	2.87e-18	520	520
TTC16	0.38251	1.46e-19	2.97e-18	520	456
IL34	0.382341	1.52e-19	3.09e-18	520	520
EPB41L2	0.382274	1.54e-19	3.13e-18	520	520
NOS2	0.382244	1.55e-19	3.15e-18	520	514
ZNF672	0.38212	1.6e-19	3.24e-18	520	520
LOC339674	0.382077	1.61e-19	3.27e-18	520	475
ZNF33A	0.382026	1.63e-19	3.31e-18	520	520
TMEM79	-0.381985	1.65e-19	3.34e-18	520	520
SYT10	0.381974	1.65e-19	3.34e-18	520	161
ALX3	0.381931	1.67e-19	3.37e-18	520	518
ATP6AP1L	0.381903	1.68e-19	3.39e-18	520	520
MPZL3	-0.381891	1.68e-19	3.4e-18	520	520
NAA30	-0.381875	1.69e-19	3.41e-18	520	520
SELPLG	0.381863	1.7e-19	3.41e-18	520	520
KCNJ10	0.381799	1.72e-19	3.46e-18	520	490
EFCAB6	0.38176	1.74e-19	3.49e-18	520	510
SBSN	-0.381694	1.76e-19	3.54e-18	520	520
CYTH4	0.381623	1.79e-19	3.59e-18	520	520
ZNF230	0.381618	1.8e-19	3.6e-18	520	520
MGC16703	0.381483	1.85e-19	3.71e-18	520	508
TMEM194A	0.381457	1.86e-19	3.73e-18	520	520
ABLIM1	-0.381384	1.9e-19	3.79e-18	520	520
C16orf75	0.381247	1.96e-19	3.91e-18	520	520
C17orf108	0.380941	2.1e-19	4.19e-18	520	520
PAWR	-0.380932	2.11e-19	4.2e-18	520	520
IGFL1	-0.380815	2.17e-19	4.3e-18	520	515
TRIM8	0.380815	2.17e-19	4.3e-18	520	520
D4S234E	-0.380739	2.2e-19	4.38e-18	520	520
RNASEH2A	0.380714	2.22e-19	4.4e-18	520	520
QTRT1	0.38069	2.23e-19	4.42e-18	520	520
ING4	0.380555	2.3e-19	4.55e-18	520	520
C17orf87	0.380471	2.35e-19	4.64e-18	520	508
IFFO1	0.380283	2.45e-19	4.84e-18	520	520
CHMP7	0.380102	2.56e-19	5.05e-18	520	520
SP5	0.38006	2.58e-19	5.09e-18	520	494
TTC24	0.380056	2.59e-19	5.09e-18	520	440
DCST2	0.380037	2.6e-19	5.11e-18	520	517
WDR8	0.380011	2.61e-19	5.13e-18	520	520
CCDC74A	0.379987	2.63e-19	5.16e-18	520	520
TMEM205	0.379866	2.7e-19	5.3e-18	520	520
CLIP4	-0.379732	2.79e-19	5.46e-18	520	520
REC8	0.379721	2.79e-19	5.47e-18	520	520
SNX20	0.379677	2.82e-19	5.52e-18	520	519
MGAT4A	0.379648	2.84e-19	5.55e-18	520	520
NCKAP1L	0.379634	2.85e-19	5.57e-18	520	520
NXPH2	0.379526	2.92e-19	5.7e-18	520	329
ACOXL	0.379439	2.98e-19	5.81e-18	520	457
POLH	0.379401	3.01e-19	5.86e-18	520	520
FAM150B	0.379395	3.01e-19	5.86e-18	520	456
CENPK	0.379354	3.04e-19	5.91e-18	520	520
C20orf203	0.379205	3.15e-19	6.11e-18	520	289
CD99L2	0.379154	3.19e-19	6.18e-18	520	520
FAM193A	0.37914	3.2e-19	6.19e-18	520	520
DRD1	0.379015	3.29e-19	6.37e-18	520	364
PI3	-0.378999	3.3e-19	6.39e-18	520	520
OTOA	0.378965	3.33e-19	6.43e-18	520	508
EIF2B2	-0.378758	3.49e-19	6.74e-18	520	520
SPPL2B	0.378729	3.52e-19	6.78e-18	520	520
BIRC3	0.378713	3.53e-19	6.8e-18	520	520
ZNF833	0.378639	3.59e-19	6.91e-18	520	520
CYP4X1	0.378612	3.61e-19	6.95e-18	520	518
COL9A1	0.378601	3.62e-19	6.96e-18	520	341
ZNF497	0.378562	3.66e-19	7.02e-18	520	520
TG	0.378551	3.67e-19	7.02e-18	520	518
POU2AF1	0.378486	3.72e-19	7.13e-18	520	519
ING5	0.378182	3.99e-19	7.64e-18	520	520
STRN3	-0.378144	4.03e-19	7.69e-18	520	520
WFIKKN1	0.378142	4.03e-19	7.69e-18	520	514
RASGRP3	0.377886	4.27e-19	8.15e-18	520	520
FAM66A	0.377709	4.45e-19	8.49e-18	520	248
GRM7	0.377596	4.57e-19	8.7e-18	520	251
KIAA1009	0.377586	4.58e-19	8.71e-18	520	520
FAM129C	0.377431	4.75e-19	9.02e-18	520	474
NLRP6	0.377366	4.82e-19	9.15e-18	520	484
ZNF780B	0.377298	4.9e-19	9.29e-18	520	520
C1orf116	-0.377271	4.93e-19	9.33e-18	520	520
CYP4V2	0.377253	4.95e-19	9.36e-18	520	520
FAM13B	0.377169	5.04e-19	9.54e-18	520	520
KIAA1407	0.377153	5.06e-19	9.57e-18	520	520
ASB16	0.377134	5.08e-19	9.6e-18	520	517
ANXA2	-0.377126	5.09e-19	9.61e-18	520	520
TMIGD2	0.37709	5.14e-19	9.68e-18	520	511
LOC254559	0.377007	5.23e-19	9.86e-18	520	520
XCL2	0.376967	5.28e-19	9.94e-18	520	514
FAM159A	0.376944	5.31e-19	9.98e-18	520	509
CADPS2	0.376861	5.41e-19	1.02e-17	520	520
TTLL6	0.376824	5.46e-19	1.02e-17	520	260
TP53	0.376769	5.53e-19	1.04e-17	520	520
ACSM3	0.376676	5.65e-19	1.06e-17	520	518
TNFRSF9	0.376576	5.78e-19	1.08e-17	520	520
IFT172	0.376378	6.05e-19	1.13e-17	520	520
KIAA1875	0.376341	6.1e-19	1.14e-17	520	505
SEMA6A	0.376177	6.34e-19	1.18e-17	520	520
PAPD5	-0.376166	6.35e-19	1.18e-17	520	520
PLEK	0.376135	6.4e-19	1.19e-17	520	520
LRRC48	0.376114	6.43e-19	1.2e-17	520	520
ZNF302	0.376106	6.44e-19	1.2e-17	520	520
EPGN	-0.37605	6.52e-19	1.21e-17	520	491
ZGLP1	0.376011	6.58e-19	1.22e-17	520	519
NEURL3	0.375935	6.7e-19	1.24e-17	520	518
HLA-DOA	0.37591	6.74e-19	1.25e-17	520	520
CELF6	0.375897	6.76e-19	1.25e-17	520	518
ID2B	0.375895	6.76e-19	1.25e-17	520	481
MAP2K7	0.375828	6.86e-19	1.27e-17	520	520
SLC25A38	0.375793	6.92e-19	1.28e-17	520	520
C10orf68	0.375753	6.98e-19	1.29e-17	520	478
CD52	0.375716	7.04e-19	1.3e-17	520	520
C1orf203	0.375636	7.17e-19	1.32e-17	520	520
PCP2	0.375553	7.31e-19	1.34e-17	520	461
OGFOD1	-0.375261	7.82e-19	1.44e-17	520	520
TUBB6	-0.375187	7.95e-19	1.46e-17	520	520
CD69	0.375108	8.09e-19	1.48e-17	520	519
SEMA4C	0.375105	8.1e-19	1.48e-17	520	520
COQ10A	0.375047	8.21e-19	1.5e-17	520	520
ZC3H10	0.375023	8.25e-19	1.51e-17	520	520
TCF19	0.375017	8.26e-19	1.51e-17	520	520
ZNF141	0.375006	8.28e-19	1.51e-17	520	520
DRAM1	0.374925	8.44e-19	1.54e-17	520	520
DPYSL2	0.374841	8.6e-19	1.57e-17	520	520
C2CD4D	0.37472	8.85e-19	1.61e-17	520	518
B3GAT1	0.37469	8.91e-19	1.62e-17	520	496
ICA1	0.374679	8.93e-19	1.62e-17	520	520
CD4	0.374671	8.94e-19	1.62e-17	520	520
C1orf213	0.374663	8.96e-19	1.62e-17	520	520
FBXW5	0.374548	9.2e-19	1.67e-17	520	520
EFCAB7	0.374522	9.25e-19	1.67e-17	520	520
C14orf39	0.3744	9.51e-19	1.72e-17	520	351
ANKRD10	0.374385	9.55e-19	1.72e-17	520	520
PTN	0.374358	9.61e-19	1.73e-17	520	520
CD53	0.374244	9.86e-19	1.78e-17	520	520
ATP6V0D1	-0.37421	9.94e-19	1.79e-17	520	520
ELMOD3	0.374082	1.02e-18	1.84e-17	520	520
HESX1	0.374037	1.03e-18	1.86e-17	520	512
KCNAB3	0.374003	1.04e-18	1.87e-17	520	518
ANKMY1	0.373995	1.04e-18	1.87e-17	520	520
ATHL1	0.373977	1.05e-18	1.88e-17	520	520
IL12RB1	0.373968	1.05e-18	1.88e-17	520	520
CBLN2	0.373958	1.05e-18	1.88e-17	520	439
CYTIP	0.373861	1.08e-18	1.93e-17	520	520
IRF8	0.373843	1.08e-18	1.93e-17	520	520
IPCEF1	0.373815	1.09e-18	1.94e-17	520	519
GLCCI1	0.373776	1.1e-18	1.96e-17	520	520
MAP1LC3B2	-0.373702	1.12e-18	1.99e-17	520	520
TCP11	0.373695	1.12e-18	1.99e-17	520	422
C19orf54	0.373592	1.14e-18	2.04e-17	520	520
LY9	0.373573	1.15e-18	2.04e-17	520	518
CD8A	0.373396	1.2e-18	2.12e-17	520	520
TLR1	0.373355	1.21e-18	2.14e-17	520	520
CYFIP2	0.373258	1.23e-18	2.19e-17	520	520
UBA7	0.373152	1.26e-18	2.24e-17	520	520
PPM1K	0.373089	1.28e-18	2.27e-17	520	520
CD7	0.373049	1.29e-18	2.29e-17	520	520
LOC81691	0.372862	1.35e-18	2.39e-17	520	520
ABHD8	0.372833	1.36e-18	2.4e-17	520	520
SMAP2	0.372832	1.36e-18	2.4e-17	520	520
ANXA6	0.372824	1.36e-18	2.4e-17	520	520
GSDMC	-0.372796	1.37e-18	2.41e-17	520	520
LOC92973	0.37267	1.41e-18	2.48e-17	520	477
ME1	-0.372645	1.42e-18	2.49e-17	520	520
TMCO7	-0.372635	1.42e-18	2.5e-17	520	520
ZNF248	0.372574	1.44e-18	2.53e-17	520	520
FANCA	0.372565	1.44e-18	2.53e-17	520	520
CD44	-0.372423	1.49e-18	2.61e-17	520	520
DHX32	-0.372405	1.5e-18	2.62e-17	520	520
TNFAIP8L2	0.372391	1.5e-18	2.63e-17	520	520
DENND3	0.372218	1.56e-18	2.73e-17	520	520
LOC100131726	-0.372215	1.56e-18	2.73e-17	520	514
B3GNT4	-0.372213	1.56e-18	2.73e-17	520	520
CABIN1	0.372165	1.58e-18	2.76e-17	520	520
C7orf23	0.372142	1.59e-18	2.77e-17	520	520
SEPT7P2	0.372131	1.59e-18	2.77e-17	520	519
DBF4B	0.372069	1.62e-18	2.81e-17	520	520
LCP1	0.372058	1.62e-18	2.81e-17	520	520
PGAM4	-0.37198	1.65e-18	2.86e-17	520	520
SLC2A1	-0.371969	1.65e-18	2.87e-17	520	520
CSF2RB	0.371959	1.66e-18	2.87e-17	520	520
ZNF446	0.37193	1.67e-18	2.89e-17	520	520
CREB3L4	0.371916	1.67e-18	2.89e-17	520	520
PTCH2	0.371821	1.71e-18	2.95e-17	520	515
PPPDE2	-0.371771	1.73e-18	2.98e-17	520	520
ZBTB3	0.371711	1.75e-18	3.02e-17	520	520
RABGEF1	-0.371691	1.76e-18	3.03e-17	520	520
TNFAIP2	0.371467	1.85e-18	3.19e-17	520	520
DNAH7	0.371449	1.86e-18	3.2e-17	520	499
ZNF519	0.371438	1.86e-18	3.2e-17	520	518
PRKCB	0.371431	1.87e-18	3.21e-17	520	520
CIT	0.371391	1.88e-18	3.23e-17	520	520
RIBC1	0.371345	1.9e-18	3.26e-17	520	520
SQLE	-0.371312	1.92e-18	3.29e-17	520	520
PATL2	0.371288	1.93e-18	3.3e-17	520	514
ACTR3	-0.371084	2.02e-18	3.45e-17	520	520
NOXO1	0.370996	2.06e-18	3.52e-17	520	520
DCAF15	0.370979	2.07e-18	3.53e-17	520	520
CNR2	0.370884	2.11e-18	3.6e-17	520	411
LOC100216001	-0.370836	2.14e-18	3.64e-17	520	511
SLC25A42	0.370805	2.15e-18	3.66e-17	520	520
ALOX5	0.370756	2.17e-18	3.7e-17	520	520
ZNF227	0.370668	2.22e-18	3.77e-17	520	520
EIF4E	-0.370651	2.23e-18	3.78e-17	520	520
PRRT3	0.37048	2.31e-18	3.93e-17	520	520
FBXL14	0.370439	2.33e-18	3.96e-17	520	520
MAP4K4	-0.370433	2.34e-18	3.96e-17	520	520
U2AF1L4	0.370401	2.35e-18	3.99e-17	520	520
C8orf77	0.370341	2.39e-18	4.04e-17	520	501
VPS35	-0.370188	2.47e-18	4.17e-17	520	520
DUSP14	-0.370173	2.48e-18	4.19e-17	520	520
IGF2BP2	-0.37005	2.55e-18	4.3e-17	520	520
C17orf57	0.370048	2.55e-18	4.3e-17	520	515
AGXT2L2	0.37003	2.56e-18	4.31e-17	520	520
MED26	0.369802	2.69e-18	4.53e-17	520	520
CDK20	0.36974	2.73e-18	4.59e-17	520	520
ARRDC5	0.36971	2.75e-18	4.62e-17	520	463
HEXDC	0.369601	2.82e-18	4.73e-17	520	520
SHC1	-0.369473	2.9e-18	4.87e-17	520	520
ABCA7	0.369305	3.01e-18	5.05e-17	520	520
ANKS1B	0.369301	3.01e-18	5.05e-17	520	467
CNTLN	0.369212	3.08e-18	5.15e-17	520	520
DHFR	0.369173	3.1e-18	5.19e-17	520	520
ZFYVE21	-0.368958	3.26e-18	5.44e-17	520	520
GPR64	0.368879	3.31e-18	5.53e-17	520	510
CARD18	-0.368832	3.35e-18	5.58e-17	520	462
ANKRD55	0.368797	3.37e-18	5.62e-17	520	453
C6orf132	-0.368796	3.38e-18	5.62e-17	520	520
KLRB1	0.368788	3.38e-18	5.63e-17	520	516
RAB1A	-0.368769	3.4e-18	5.64e-17	520	520
SIGLEC10	0.368716	3.44e-18	5.7e-17	520	520
ENGASE	0.368715	3.44e-18	5.7e-17	520	520
FAM83H	-0.368566	3.55e-18	5.89e-17	520	520
GNRH1	0.368565	3.55e-18	5.89e-17	520	519
GYPE	0.368509	3.6e-18	5.96e-17	520	490
MAN1C1	0.368429	3.66e-18	6.06e-17	520	520
ANXA2P2	-0.368403	3.69e-18	6.09e-17	520	520
RAB39B	0.368345	3.73e-18	6.17e-17	520	515
CTSE	0.368325	3.75e-18	6.19e-17	520	431
C16orf59	0.368318	3.76e-18	6.19e-17	520	520
RNF11	-0.368235	3.83e-18	6.3e-17	520	520
GIMAP4	0.36821	3.85e-18	6.33e-17	520	520
CXCR6	0.368164	3.89e-18	6.39e-17	520	520
PLA1A	0.368119	3.93e-18	6.45e-17	520	515
ANKRD34B	0.368032	4e-18	6.57e-17	520	369
COL4A6	-0.367953	4.08e-18	6.69e-17	520	519
EVI2B	0.367672	4.34e-18	7.11e-17	520	520
SNAPC4	0.367645	4.36e-18	7.15e-17	520	520
TMPO	0.36753	4.48e-18	7.33e-17	520	520
LOC400657	0.367528	4.48e-18	7.33e-17	520	520
ZBED5	0.367499	4.51e-18	7.37e-17	520	520
ANXA2P1	-0.367308	4.7e-18	7.68e-17	520	520
DEFB103B	-0.367256	4.76e-18	7.76e-17	520	478
JUP	-0.367061	4.97e-18	8.1e-17	520	520
KCNJ14	0.367058	4.97e-18	8.1e-17	520	520
GPAT2	0.367032	5e-18	8.14e-17	520	519
COL4A3	0.367014	5.02e-18	8.17e-17	520	494
CPAMD8	0.36699	5.05e-18	8.2e-17	520	520
SP140	0.36697	5.07e-18	8.23e-17	520	520
NIPSNAP3B	0.366888	5.17e-18	8.38e-17	520	516
SPI1	0.366802	5.26e-18	8.53e-17	520	520
ITGAM	0.366789	5.28e-18	8.55e-17	520	520
PNP	-0.366754	5.32e-18	8.61e-17	520	520
FLJ45079	0.366629	5.47e-18	8.85e-17	520	186
PNPLA6	0.366617	5.49e-18	8.86e-17	520	520
GOLGA7B	-0.366605	5.5e-18	8.88e-17	520	520
ZNF333	0.366598	5.51e-18	8.89e-17	520	520
SLC16A1	-0.366587	5.52e-18	8.9e-17	520	520
EREG	-0.366559	5.56e-18	8.95e-17	520	519
F8	0.366483	5.65e-18	9.09e-17	520	520
TUBA1C	-0.366461	5.68e-18	9.13e-17	520	520
SIM1	0.36645	5.69e-18	9.15e-17	520	259
RASSF1	0.366446	5.7e-18	9.15e-17	520	520
YBX2	0.366402	5.75e-18	9.23e-17	520	487
NLGN3	0.366344	5.83e-18	9.34e-17	520	518
KCNMB1	0.36631	5.87e-18	9.41e-17	520	520
SCLT1	0.366297	5.89e-18	9.43e-17	520	520
EGOT	0.366267	5.93e-18	9.48e-17	520	472
RBMX	0.366252	5.95e-18	9.5e-17	520	520
NOTCH4	0.366212	6e-18	9.58e-17	520	520
CALHM2	0.366139	6.1e-18	9.73e-17	520	520
KIF5C	0.366129	6.11e-18	9.75e-17	520	518
DDA1	0.366	6.29e-18	1e-16	520	520
TMEM71	0.365923	6.4e-18	1.02e-16	520	520
COL6A4P2	0.365922	6.4e-18	1.02e-16	520	371
IGFL2	-0.365882	6.46e-18	1.03e-16	520	515
FAM111B	0.365816	6.55e-18	1.04e-16	520	520
ANKRD36	0.365729	6.68e-18	1.06e-16	520	520
KRT38	0.365728	6.68e-18	1.06e-16	520	233
WFDC12	-0.365679	6.75e-18	1.07e-16	520	490
GNGT2	0.365657	6.79e-18	1.07e-16	520	520
GTF2IRD2B	0.365514	7e-18	1.11e-16	520	520
LAG3	0.365374	7.23e-18	1.14e-16	520	520
PIM2	0.36536	7.25e-18	1.14e-16	520	520
PNLIPRP3	-0.365279	7.38e-18	1.16e-16	520	475
LOC200030	0.365276	7.38e-18	1.16e-16	520	520
VMAC	0.365183	7.54e-18	1.19e-16	520	520
SGMS2	-0.365166	7.56e-18	1.19e-16	520	520
C8orf80	0.365045	7.77e-18	1.22e-16	520	498
MCM2	0.365042	7.78e-18	1.22e-16	520	520
TARP	0.364974	7.89e-18	1.24e-16	520	502
NR1H3	0.364971	7.9e-18	1.24e-16	520	520
ZNF362	0.364935	7.96e-18	1.25e-16	520	520
FHIT	0.364866	8.08e-18	1.27e-16	520	508
CCHCR1	0.36482	8.17e-18	1.28e-16	520	520
SPRR2G	-0.364766	8.26e-18	1.29e-16	520	517
PLEKHO1	0.364677	8.43e-18	1.32e-16	520	520
TLR9	0.364562	8.64e-18	1.35e-16	520	518
MGC3771	0.364432	8.9e-18	1.39e-16	520	510
P2RX2	0.36439	8.98e-18	1.4e-16	520	316
CCNF	0.36437	9.02e-18	1.41e-16	520	520
GUSBP3	0.364335	9.09e-18	1.41e-16	520	520
ANKRD58	0.364291	9.18e-18	1.43e-16	520	519
FBLIM1	-0.36425	9.26e-18	1.44e-16	520	520
BCL11A	0.36424	9.28e-18	1.44e-16	520	520
RBP5	0.364164	9.44e-18	1.46e-16	520	515
FIZ1	0.364131	9.5e-18	1.47e-16	520	520
ZNF84	0.363809	1.02e-17	1.58e-16	520	520
PPARD	-0.363803	1.02e-17	1.58e-16	520	520
HERC2P2	0.363772	1.03e-17	1.59e-16	520	520
CCDC14	0.363708	1.04e-17	1.61e-16	520	520
OVGP1	0.363527	1.09e-17	1.68e-16	520	520
GATS	0.363464	1.1e-17	1.7e-16	520	520
AKNAD1	-0.363413	1.11e-17	1.72e-16	520	471
PPIEL	0.363375	1.12e-17	1.73e-16	520	518
NRXN1	0.36334	1.13e-17	1.74e-16	520	427
PRKACA	0.363284	1.15e-17	1.76e-16	520	520
SCUBE1	0.363118	1.19e-17	1.83e-16	520	511
FGR	0.363104	1.19e-17	1.83e-16	520	520
ABCD2	0.363079	1.2e-17	1.84e-16	520	498
C16orf74	-0.363074	1.2e-17	1.84e-16	520	520
LOC541473	0.363015	1.21e-17	1.86e-16	520	512
RDH12	-0.362977	1.22e-17	1.88e-16	520	520
ELAC1	0.36286	1.26e-17	1.92e-16	520	520
WNT7A	-0.362805	1.27e-17	1.95e-16	520	511
FAM125B	0.362792	1.28e-17	1.95e-16	520	520
GFOD2	-0.362753	1.29e-17	1.96e-16	520	520
GTSF1L	0.362752	1.29e-17	1.96e-16	520	403
ZNF324B	0.362705	1.3e-17	1.98e-16	520	520
GPRASP1	0.362667	1.31e-17	2e-16	520	519
SULT1A3	0.362662	1.31e-17	2e-16	520	520
CPEB1	0.362639	1.32e-17	2.01e-16	520	484
DERL3	0.36262	1.32e-17	2.01e-16	520	520
TLE2	0.362614	1.33e-17	2.01e-16	520	520
ITGB7	0.362535	1.35e-17	2.05e-16	520	520
TBCD	0.36247	1.37e-17	2.08e-16	520	520
PPAP2B	0.362412	1.39e-17	2.1e-16	520	520
SOCS1	0.362376	1.4e-17	2.12e-16	520	520
YWHAB	-0.362358	1.4e-17	2.12e-16	520	520
PLGLB2	0.36231	1.42e-17	2.14e-16	520	517
AGAP4	0.362274	1.43e-17	2.16e-16	520	520
GPR55	0.362261	1.43e-17	2.16e-16	520	518
RHPN1	0.362239	1.44e-17	2.17e-16	520	520
LRCH4	0.362136	1.47e-17	2.22e-16	520	520
LOC729678	0.362087	1.49e-17	2.24e-16	520	520
PSPC1	0.362069	1.49e-17	2.25e-16	520	520
LY6G5C	0.362052	1.5e-17	2.26e-16	520	520
ZNF879	0.36205	1.5e-17	2.26e-16	520	518
FAM113A	0.362011	1.51e-17	2.27e-16	520	520
VASH1	0.361947	1.53e-17	2.3e-16	520	520
POLA1	0.36175	1.6e-17	2.4e-16	520	520
IL18RAP	0.361744	1.6e-17	2.4e-16	520	517
C15orf53	0.361701	1.62e-17	2.43e-16	520	345
HS3ST4	0.361684	1.63e-17	2.43e-16	520	389
IMPDH1	-0.361572	1.67e-17	2.49e-16	520	520
DUS2L	-0.361549	1.67e-17	2.5e-16	520	520
C21orf88	0.361508	1.69e-17	2.52e-16	520	335
SPRR4	-0.361299	1.77e-17	2.64e-16	520	496
PTPRJ	0.361283	1.77e-17	2.65e-16	520	520
GP1BA	0.361247	1.79e-17	2.66e-16	520	472
CPA4	-0.361179	1.81e-17	2.7e-16	520	520
AGAP5	0.361097	1.85e-17	2.75e-16	520	518
EVL	0.360964	1.9e-17	2.83e-16	520	520
SPAG8	0.360942	1.91e-17	2.84e-16	520	509
HOMER2	-0.360941	1.91e-17	2.84e-16	520	520
ATG4D	0.360892	1.93e-17	2.87e-16	520	520
FASLG	0.360878	1.94e-17	2.87e-16	520	510
DISP1	0.360732	2e-17	2.96e-16	520	519
GCK	0.360722	2e-17	2.97e-16	520	496
TMEM156	0.36063	2.04e-17	3.02e-16	520	519
KIAA0125	0.360552	2.08e-17	3.07e-16	520	501
ZNF214	0.360335	2.18e-17	3.22e-16	520	499
DEM1	0.360141	2.27e-17	3.36e-16	520	520
RHOH	0.360093	2.3e-17	3.39e-16	520	520
AHI1	0.360061	2.31e-17	3.41e-16	520	520
FLJ13197	0.360049	2.32e-17	3.42e-16	520	514
ANXA2P3	-0.359915	2.39e-17	3.51e-16	520	520
ZNF557	0.359775	2.46e-17	3.62e-16	520	520
ALOXE3	-0.359675	2.52e-17	3.7e-16	520	520
DNMT3L	0.359566	2.58e-17	3.78e-16	520	136
RBM10	0.359549	2.59e-17	3.79e-16	520	520
TUBB2A	-0.359478	2.63e-17	3.85e-16	520	520
C1orf63	0.359345	2.7e-17	3.96e-16	520	520
TACR2	0.359288	2.74e-17	4.01e-16	520	517
NISCH	0.359267	2.75e-17	4.02e-16	520	520
SSTR3	0.359236	2.77e-17	4.05e-16	520	388
WDFY2	-0.35915	2.82e-17	4.12e-16	520	520
C19orf29	0.35912	2.84e-17	4.14e-16	520	520
ZNF775	0.358876	2.99e-17	4.36e-16	520	520
NUTF2	-0.358849	3.01e-17	4.38e-16	520	520
NFKBIL2	0.358846	3.01e-17	4.38e-16	520	520
CCR6	0.358833	3.02e-17	4.39e-16	520	520
GABRP	0.35872	3.09e-17	4.5e-16	520	510
AP3B2	0.358701	3.11e-17	4.52e-16	520	516
GNRHR2	0.358677	3.12e-17	4.53e-16	520	520
PNPLA1	-0.358621	3.16e-17	4.59e-16	520	508
DSCR6	0.35854	3.22e-17	4.66e-16	520	481
GNPNAT1	-0.358529	3.22e-17	4.67e-16	520	520
C8orf79	0.3585	3.24e-17	4.7e-16	520	514
IL12B	0.358474	3.26e-17	4.72e-16	520	454
C16orf57	-0.358469	3.26e-17	4.72e-16	520	520
CDH16	-0.358453	3.28e-17	4.74e-16	520	503
CDRT4	0.358431	3.29e-17	4.75e-16	520	520
DONSON	0.35841	3.31e-17	4.77e-16	520	520
GSDMA	-0.358376	3.33e-17	4.8e-16	520	519
AVL9	-0.358241	3.43e-17	4.94e-16	520	520
PARP1	0.358158	3.49e-17	5.03e-16	520	520
LRP2BP	0.358151	3.5e-17	5.03e-16	520	519
LRP5L	0.358141	3.5e-17	5.04e-16	520	519
ZNF331	0.358125	3.52e-17	5.05e-16	520	520
SRRM5	0.358125	3.52e-17	5.05e-16	520	520
LOC153684	0.358101	3.53e-17	5.07e-16	520	519
STAP1	0.358051	3.57e-17	5.12e-16	520	505
TAGAP	0.357963	3.64e-17	5.22e-16	520	520
TENC1	0.357865	3.72e-17	5.33e-16	520	520
FLJ40852	0.35772	3.84e-17	5.49e-16	520	517
GPBP1	0.357719	3.84e-17	5.49e-16	520	520
LCE3E	-0.357698	3.86e-17	5.51e-16	520	504
GPR115	-0.357646	3.9e-17	5.57e-16	520	519
TCERG1L	0.357585	3.95e-17	5.64e-16	520	428
ABCA12	-0.357558	3.97e-17	5.67e-16	520	520
HMOX2	-0.357529	4e-17	5.7e-16	520	520
TBC1D17	0.357485	4.04e-17	5.75e-16	520	520
BAG5	-0.357465	4.05e-17	5.77e-16	520	520
OXT	0.35742	4.09e-17	5.82e-16	520	300
NCOA5	0.357383	4.13e-17	5.86e-16	520	520
FOXD4L6	0.357374	4.13e-17	5.87e-16	520	469
TMEM154	-0.357335	4.17e-17	5.91e-16	520	520
LZIC	-0.357124	4.36e-17	6.18e-16	520	520
EYA2	0.356986	4.49e-17	6.37e-16	520	519
ZNF180	0.35689	4.59e-17	6.49e-16	520	520
P2RY10	0.356846	4.63e-17	6.55e-16	520	516
SLFN14	0.356662	4.82e-17	6.81e-16	520	304
CD28	0.3565	4.99e-17	7.05e-16	520	519
FOXD4L1	0.356447	5.04e-17	7.12e-16	520	516
SPRR2D	-0.356338	5.16e-17	7.28e-16	520	520
ATP2B2	0.35625	5.26e-17	7.42e-16	520	474
CLIP3	0.356131	5.4e-17	7.6e-16	520	520
CMAH	0.356091	5.44e-17	7.66e-16	520	520
GAST	-0.356085	5.45e-17	7.67e-16	520	490
CORT	0.356007	5.54e-17	7.79e-16	520	495
CIRBP	0.355985	5.57e-17	7.82e-16	520	520
CALML4	0.355981	5.57e-17	7.82e-16	520	520
GUSB	0.355908	5.66e-17	7.94e-16	520	520
C21orf2	0.355896	5.67e-17	7.96e-16	520	520
C10orf137	0.355684	5.94e-17	8.32e-16	520	520
ZNF684	0.355507	6.17e-17	8.63e-16	520	520
HCRTR1	0.355379	6.34e-17	8.87e-16	520	253
FGD2	0.355364	6.36e-17	8.89e-16	520	520
F5	0.355358	6.37e-17	8.9e-16	520	520
LAD1	-0.35535	6.38e-17	8.9e-16	520	520
RNF166	0.355341	6.39e-17	8.92e-16	520	520
ZFP3	0.355335	6.4e-17	8.92e-16	520	520
NDST3	0.355329	6.4e-17	8.92e-16	520	342
CD3G	0.355302	6.44e-17	8.97e-16	520	515
PRRG1	-0.35523	6.54e-17	9.1e-16	520	520
PCM1	0.355227	6.55e-17	9.1e-16	520	520
FNBP4	0.355186	6.6e-17	9.18e-16	520	520
ITIH1	0.355181	6.61e-17	9.18e-16	520	351
DCUN1D3	-0.355158	6.64e-17	9.22e-16	520	520
TFEC	0.355131	6.68e-17	9.26e-16	520	520
TMED10	-0.355096	6.73e-17	9.33e-16	520	520
DMRTA2	0.355069	6.77e-17	9.37e-16	520	425
FLT3	0.354982	6.9e-17	9.55e-16	520	511
CENPH	0.354911	7e-17	9.68e-16	520	520
ZNF181	0.354881	7.05e-17	9.74e-16	520	520
TP73	0.35474	7.26e-17	1e-15	520	520
FAM178A	0.354739	7.26e-17	1e-15	520	520
ZNF177	0.35467	7.37e-17	1.02e-15	520	519
NOTCH1	0.35466	7.39e-17	1.02e-15	520	520
GIMAP6	0.354647	7.41e-17	1.02e-15	520	519
FER1L4	0.354582	7.51e-17	1.03e-15	520	519
ANKS3	0.354571	7.53e-17	1.04e-15	520	520
SETD3	-0.354397	7.81e-17	1.07e-15	520	520
TGFA	-0.354385	7.83e-17	1.08e-15	520	520
ZNF397OS	0.354376	7.85e-17	1.08e-15	520	520
RBM4B	0.354301	7.97e-17	1.09e-15	520	520
C1orf200	0.354223	8.11e-17	1.11e-15	520	350
TOR3A	0.354217	8.12e-17	1.11e-15	520	520
ZNF683	0.353908	8.67e-17	1.19e-15	520	514
ATOH8	0.35389	8.7e-17	1.19e-15	520	520
KLC4	0.353758	8.95e-17	1.22e-15	520	520
TUBB3	-0.353684	9.09e-17	1.24e-15	520	520
TMSB15B	0.353526	9.4e-17	1.28e-15	520	518
NRF1	0.353519	9.41e-17	1.28e-15	520	520
HLA-DPB1	0.353512	9.43e-17	1.29e-15	520	520
BEND4	0.353426	9.6e-17	1.31e-15	520	394
DCP2	0.353297	9.86e-17	1.34e-15	520	520
SH2D5	-0.353262	9.94e-17	1.35e-15	520	520
KLK11	-0.353251	9.96e-17	1.35e-15	520	518
MPHOSPH6	-0.353185	1.01e-16	1.37e-15	520	520
TMEM151B	0.353143	1.02e-16	1.38e-15	520	511
CACNA1D	0.353136	1.02e-16	1.39e-15	520	504
FABP5	-0.353057	1.04e-16	1.41e-15	520	520
NKTR	0.353007	1.05e-16	1.42e-15	520	520
LCP2	0.352998	1.05e-16	1.42e-15	520	520
CLDN10	0.352979	1.06e-16	1.43e-15	520	450
PRR22	0.352896	1.07e-16	1.45e-15	520	520
CAMK4	0.352734	1.11e-16	1.5e-15	520	513
GNB3	0.352698	1.12e-16	1.51e-15	520	513
KLF2	0.35263	1.14e-16	1.53e-15	520	520
FOXP4	0.35263	1.14e-16	1.53e-15	520	520
IRF4	0.352607	1.14e-16	1.54e-15	520	520
ACPL2	0.352603	1.14e-16	1.54e-15	520	520
CCDC101	0.352602	1.14e-16	1.54e-15	520	520
DUSP2	0.352482	1.17e-16	1.58e-15	520	520
AGAP6	0.352481	1.17e-16	1.58e-15	520	520
STON2	-0.352444	1.18e-16	1.59e-15	520	520
TRIM74	0.352444	1.18e-16	1.59e-15	520	442
SUZ12P	0.352408	1.19e-16	1.6e-15	520	520
FOXD4	0.352223	1.24e-16	1.66e-15	520	516
IFT140	0.352173	1.25e-16	1.68e-15	520	520
SUV39H1	0.352144	1.26e-16	1.69e-15	520	520
PNMAL2	0.352086	1.27e-16	1.71e-15	520	520
CD22	0.352047	1.28e-16	1.72e-15	520	520
PTGIR	0.352023	1.29e-16	1.73e-15	520	520
ACTR1B	0.351798	1.35e-16	1.81e-15	520	520
GPR174	0.351743	1.37e-16	1.83e-15	520	475
APOB48R	0.351718	1.38e-16	1.84e-15	520	520
PCYT1A	-0.351717	1.38e-16	1.84e-15	520	520
TRIM41	0.351655	1.4e-16	1.86e-15	520	520
SLC35F5	-0.351578	1.42e-16	1.89e-15	520	520
ZNF239	0.351569	1.42e-16	1.89e-15	520	518
PIK3R5	0.351509	1.44e-16	1.91e-15	520	520
RAET1K	0.351458	1.45e-16	1.93e-15	520	510
FAM83B	-0.35145	1.46e-16	1.93e-15	520	520
DYNC1I2	-0.351437	1.46e-16	1.94e-15	520	520
NMUR1	0.351425	1.46e-16	1.94e-15	520	455
LOC100129726	0.351374	1.48e-16	1.96e-15	520	492
TXNDC3	0.351221	1.53e-16	2.02e-15	520	444
PRKD1	0.351167	1.55e-16	2.05e-15	520	517
TNFSF8	0.351037	1.59e-16	2.1e-15	520	508
PRDM6	0.351031	1.59e-16	2.1e-15	520	516
ZBED1	0.350989	1.61e-16	2.12e-15	520	520
EFNA3	-0.350986	1.61e-16	2.12e-15	520	520
REPIN1	0.350857	1.65e-16	2.18e-15	520	520
PRNP	-0.350695	1.71e-16	2.25e-15	520	520
PIF1	0.350687	1.71e-16	2.25e-15	520	520
SH2B3	0.350654	1.72e-16	2.27e-15	520	520
PRKAR2B	0.350609	1.74e-16	2.29e-15	520	520
CR2	0.350552	1.76e-16	2.31e-15	520	445
P4HTM	0.350464	1.79e-16	2.35e-15	520	520
SC5DL	-0.350411	1.81e-16	2.38e-15	520	520
SCML2	0.350303	1.85e-16	2.43e-15	520	518
MRPL34	0.350298	1.86e-16	2.43e-15	520	520
NCRNA00176	0.350161	1.91e-16	2.5e-15	520	519
TTLL4	0.350095	1.94e-16	2.54e-15	520	520
USP21	0.350085	1.94e-16	2.54e-15	520	520
PTPRC	0.350056	1.95e-16	2.55e-15	520	520
CROCC	0.349952	2e-16	2.61e-15	520	520
C9orf130	0.349908	2.01e-16	2.63e-15	520	520
FOXRED2	0.34987	2.03e-16	2.65e-15	520	520
ZNF22	0.349857	2.04e-16	2.66e-15	520	520
SPRR2B	-0.349854	2.04e-16	2.66e-15	520	506
TIGD7	0.349816	2.05e-16	2.67e-15	520	520
DNAH8	0.349796	2.06e-16	2.68e-15	520	399
STK36	0.349789	2.06e-16	2.69e-15	520	520
ITGB2	0.349758	2.08e-16	2.7e-15	520	520
LOC100134229	-0.349729	2.09e-16	2.72e-15	520	520
KHDC1L	-0.349718	2.1e-16	2.72e-15	520	513
SRP72	-0.349692	2.11e-16	2.73e-15	520	520
LPIN2	0.349667	2.12e-16	2.75e-15	520	520
C7orf46	0.349634	2.13e-16	2.76e-15	520	518
TPTE2P1	0.349569	2.16e-16	2.8e-15	520	444
CAMK2D	-0.349569	2.16e-16	2.8e-15	520	520
HIGD1A	-0.349534	2.18e-16	2.82e-15	520	520
C14orf1	-0.34938	2.25e-16	2.91e-15	520	520
TM6SF1	0.34938	2.25e-16	2.91e-15	520	520
GZMH	0.349351	2.26e-16	2.92e-15	520	515
SMOX	-0.349226	2.32e-16	3e-15	520	520
HRNBP3	0.349085	2.39e-16	3.08e-15	520	386
NPHS2	0.34907	2.4e-16	3.09e-15	520	76
LOC647946	0.349039	2.42e-16	3.11e-15	520	490
CDON	0.349013	2.43e-16	3.12e-15	520	520
PION	0.348972	2.45e-16	3.15e-15	520	520
VPREB3	0.348922	2.47e-16	3.18e-15	520	501
ZNF599	0.348911	2.48e-16	3.19e-15	520	520
ECE1	0.348909	2.48e-16	3.19e-15	520	520
CINP	-0.348885	2.49e-16	3.2e-15	520	520
SLC38A2	-0.348871	2.5e-16	3.21e-15	520	520
NTN5	0.348852	2.51e-16	3.22e-15	520	494
FAM193B	0.348735	2.57e-16	3.29e-15	520	520
IMPA2	-0.348677	2.6e-16	3.33e-15	520	520
FCGRT	0.348633	2.63e-16	3.36e-15	520	520
BTN2A1	0.348614	2.64e-16	3.37e-15	520	520
HIF1A	-0.348595	2.65e-16	3.38e-15	520	520
LGALS2	0.348566	2.67e-16	3.4e-15	520	512
TCF7	0.348563	2.67e-16	3.4e-15	520	520
KIAA0467	0.348365	2.78e-16	3.54e-15	520	520
TWF1	-0.348257	2.84e-16	3.62e-15	520	520
ATP8B4	0.348251	2.85e-16	3.62e-15	520	519
NAIP	0.348218	2.87e-16	3.65e-15	520	519
TPD52L2	-0.348182	2.89e-16	3.67e-15	520	520
CIAPIN1	-0.348164	2.9e-16	3.68e-15	520	520
RAI2	0.348099	2.94e-16	3.73e-15	520	518
CEP152	0.348043	2.97e-16	3.77e-15	520	520
ZNF621	0.347967	3.02e-16	3.83e-15	520	520
HCST	0.347824	3.11e-16	3.94e-15	520	520
AMY1A	0.347766	3.15e-16	3.99e-15	520	444
PCBD2	0.347621	3.24e-16	4.11e-15	520	520
MSH6	0.347611	3.25e-16	4.11e-15	520	520
RTEL1	0.347594	3.26e-16	4.12e-15	520	520
DZIP3	0.34755	3.29e-16	4.16e-15	520	520
IL1F5	-0.347514	3.32e-16	4.19e-15	520	519
RNF139	-0.347464	3.35e-16	4.23e-15	520	520
CPT1B	0.347377	3.41e-16	4.3e-15	520	520
STMN1	0.347299	3.47e-16	4.37e-15	520	520
CCR7	0.347271	3.49e-16	4.39e-15	520	520
PARP10	0.347252	3.5e-16	4.41e-15	520	520
FCAMR	0.347084	3.63e-16	4.56e-15	520	319
PXT1	0.347076	3.63e-16	4.57e-15	520	361
CYB5RL	0.347001	3.69e-16	4.64e-15	520	520
SAMD1	0.34698	3.71e-16	4.65e-15	520	520
KIAA0907	0.346944	3.73e-16	4.68e-15	520	520
WDR27	0.346914	3.76e-16	4.71e-15	520	520
RNF222	-0.346892	3.77e-16	4.73e-15	520	512
EBF3	0.346889	3.78e-16	4.73e-15	520	520
LYG1	0.346878	3.78e-16	4.74e-15	520	503
RENBP	0.346867	3.79e-16	4.74e-15	520	520
C21orf49	0.346841	3.81e-16	4.77e-15	520	477
RINL	0.346823	3.83e-16	4.78e-15	520	520
NR2C2AP	0.346807	3.84e-16	4.8e-15	520	520
ZNF445	0.346707	3.92e-16	4.89e-15	520	520
LRRC37A	0.346601	4.01e-16	5e-15	520	520
CECR1	0.346585	4.02e-16	5.01e-15	520	520
HLA-DMA	0.346574	4.03e-16	5.02e-15	520	520
FEZF2	0.346541	4.06e-16	5.05e-15	520	60
TRPV3	-0.346525	4.07e-16	5.06e-15	520	513
ZNF75A	0.346487	4.1e-16	5.1e-15	520	520
C12orf65	0.346444	4.14e-16	5.14e-15	520	520
MIAT	0.346388	4.19e-16	5.2e-15	520	520
CD226	0.346347	4.22e-16	5.24e-15	520	511
SNHG12	0.346347	4.22e-16	5.24e-15	520	520
INTS3	0.346155	4.4e-16	5.45e-15	520	520
SPC24	0.346062	4.48e-16	5.55e-15	520	520
C1orf101	0.34599	4.55e-16	5.63e-15	520	504
IQCB1	0.345974	4.56e-16	5.64e-15	520	520
GMFG	0.345948	4.59e-16	5.67e-15	520	520
AGER	0.345873	4.66e-16	5.75e-15	520	520
ATP11C	0.345871	4.66e-16	5.75e-15	520	520
SDR9C7	-0.345859	4.67e-16	5.77e-15	520	511
CDK5R1	-0.345791	4.74e-16	5.84e-15	520	520
LRRCC1	0.345685	4.84e-16	5.97e-15	520	520
KL	0.345682	4.85e-16	5.97e-15	520	515
MLH1	0.345652	4.88e-16	6e-15	520	520
ZNF132	0.345644	4.88e-16	6.01e-15	520	519
E2F2	0.345617	4.91e-16	6.04e-15	520	520
SRRD	-0.345531	5e-16	6.14e-15	520	520
FUT7	0.345514	5.02e-16	6.16e-15	520	519
NPEPPS	-0.345492	5.04e-16	6.18e-15	520	520
POLD3	0.345383	5.15e-16	6.32e-15	520	520
RAET1E	-0.345355	5.18e-16	6.35e-15	520	519
LOC256880	0.345341	5.2e-16	6.37e-15	520	463
LOC100128788	0.345295	5.25e-16	6.42e-15	520	518
TIFA	0.345275	5.27e-16	6.45e-15	520	520
SLC7A9	0.345242	5.31e-16	6.49e-15	520	434
KCTD19	0.345207	5.34e-16	6.53e-15	520	385
LOC100129637	0.345168	5.39e-16	6.58e-15	520	520
ADAMDEC1	0.345136	5.42e-16	6.62e-15	520	516
RAD54L	0.345126	5.43e-16	6.63e-15	520	520
LILRB1	0.345088	5.48e-16	6.68e-15	520	520
FOXD4L2	0.34506	5.51e-16	6.71e-15	520	486
KPRP	-0.345054	5.51e-16	6.71e-15	520	507
S100A12	-0.345033	5.54e-16	6.74e-15	520	520
KRT86	0.344991	5.59e-16	6.79e-15	520	519
DAGLA	0.344863	5.74e-16	6.97e-15	520	519
ZNF747	0.344863	5.74e-16	6.97e-15	520	520
PKHD1L1	0.34486	5.74e-16	6.97e-15	520	438
CDKN1B	0.344839	5.76e-16	6.99e-15	520	520
GLRX3	-0.344836	5.77e-16	6.99e-15	520	520
SAFB	0.344794	5.82e-16	7.05e-15	520	520
IL2	0.344778	5.84e-16	7.07e-15	520	184
KIF15	0.344761	5.86e-16	7.09e-15	520	520
PCNA	0.34467	5.97e-16	7.21e-15	520	520
MXD1	-0.34467	5.97e-16	7.21e-15	520	520
GPA33	0.344615	6.04e-16	7.29e-15	520	474
MALL	-0.344527	6.15e-16	7.42e-15	520	520
PTBP2	0.344474	6.21e-16	7.5e-15	520	520
GRIN3A	0.344378	6.34e-16	7.64e-15	520	518
C1orf77	0.344213	6.55e-16	7.9e-15	520	520
MTMR7	0.344201	6.57e-16	7.91e-15	520	520
PLAC8	0.344154	6.63e-16	7.99e-15	520	520
UPK3A	0.344099	6.71e-16	8.07e-15	520	394
FRZB	0.34402	6.82e-16	8.2e-15	520	520
GJA1	-0.343998	6.85e-16	8.23e-15	520	520
RRN3P1	0.343943	6.93e-16	8.32e-15	520	518
SCML1	0.343857	7.05e-16	8.46e-15	520	520
FAM71E2	0.343844	7.07e-16	8.48e-15	520	345
GPR65	0.343798	7.14e-16	8.56e-15	520	520
LCNL1	0.343793	7.14e-16	8.56e-15	520	278
LY86	0.343765	7.18e-16	8.6e-15	520	520
PMS2L3	0.343739	7.22e-16	8.64e-15	520	520
MNS1	0.343683	7.31e-16	8.74e-15	520	519
RFPL3S	0.343678	7.31e-16	8.74e-15	520	457
RPL32P3	0.343571	7.48e-16	8.93e-15	520	520
USP2	-0.343428	7.7e-16	9.19e-15	520	520
EPB41L4A	0.34342	7.71e-16	9.2e-15	520	520
LOC100131434	0.3434	7.74e-16	9.23e-15	520	519
TNPO2	0.343334	7.85e-16	9.35e-15	520	520
OLFM1	0.343326	7.86e-16	9.36e-15	520	520
NUBP1	0.343238	8e-16	9.53e-15	520	520
EOMES	0.343186	8.09e-16	9.62e-15	520	517
LOC221442	0.343122	8.19e-16	9.74e-15	520	516
WBSCR17	0.343079	8.27e-16	9.82e-15	520	518
PPP2R5E	-0.342979	8.44e-16	1e-14	520	520
P2RX1	0.342949	8.49e-16	1.01e-14	520	518
GALM	0.34294	8.5e-16	1.01e-14	520	520
SPNS3	0.342902	8.57e-16	1.02e-14	520	513
EIF5A	-0.342875	8.62e-16	1.02e-14	520	520
THEMIS	0.34284	8.68e-16	1.03e-14	520	506
CSF1	0.342775	8.8e-16	1.04e-14	520	520
SLC16A11	0.342687	8.96e-16	1.06e-14	520	518
TSC22D2	-0.342648	9.03e-16	1.07e-14	520	520
ZYG11A	0.342646	9.03e-16	1.07e-14	520	496
EI24	-0.342591	9.13e-16	1.08e-14	520	520
TXNDC16	0.342505	9.29e-16	1.1e-14	520	520
SELL	0.342482	9.34e-16	1.1e-14	520	520
LAX1	0.342464	9.37e-16	1.1e-14	520	518
TMED2	-0.342345	9.6e-16	1.13e-14	520	520
LOC349114	0.342291	9.71e-16	1.14e-14	520	520
FAM98A	-0.342272	9.75e-16	1.15e-14	520	520
ADK	-0.342214	9.86e-16	1.16e-14	520	520
HOOK2	0.342213	9.86e-16	1.16e-14	520	520
FLJ11235	0.342122	1e-15	1.18e-14	520	515
ENPP2	0.342122	1e-15	1.18e-14	520	520
C17orf104	0.341989	1.03e-15	1.21e-14	520	517
SRXN1	-0.341986	1.03e-15	1.21e-14	520	520
HSD17B1	-0.341978	1.03e-15	1.21e-14	520	520
LHFPL1	0.341976	1.04e-15	1.21e-14	520	376
WDR76	0.341946	1.04e-15	1.22e-14	520	520
TMEM87A	-0.341917	1.05e-15	1.23e-14	520	520
SF3A2	0.341848	1.06e-15	1.24e-14	520	520
PLA2G6	0.341842	1.06e-15	1.24e-14	520	520
HAUS1	0.341818	1.07e-15	1.25e-14	520	520
FTSJD1	-0.341801	1.07e-15	1.25e-14	520	520
C10orf99	-0.34176	1.08e-15	1.26e-14	520	519
HTR6	0.341654	1.11e-15	1.29e-14	520	352
HNRNPM	0.341635	1.11e-15	1.29e-14	520	520
SEPT3	0.341626	1.11e-15	1.29e-14	520	520
CDS1	-0.341588	1.12e-15	1.3e-14	520	520
ZNF605	0.341584	1.12e-15	1.3e-14	520	520
KIF21B	0.341478	1.15e-15	1.33e-14	520	520
CEND1	0.341402	1.16e-15	1.35e-14	520	514
ALDH16A1	0.341363	1.17e-15	1.36e-14	520	520
ATP8A1	0.341321	1.18e-15	1.37e-14	520	520
GPR120	0.341268	1.2e-15	1.39e-14	520	445
TAS2R10	0.341243	1.2e-15	1.39e-14	520	249
GBP4	0.341228	1.21e-15	1.4e-14	520	520
FAM111A	0.341204	1.21e-15	1.4e-14	520	520
C10orf105	0.341192	1.21e-15	1.4e-14	520	515
KDM2B	0.34105	1.25e-15	1.44e-14	520	520
ANKRD44	0.340904	1.29e-15	1.49e-14	520	520
BPIL2	-0.340903	1.29e-15	1.49e-14	520	471
FAM45A	-0.340898	1.29e-15	1.49e-14	520	520
DOK2	0.340768	1.32e-15	1.53e-14	520	520
IQCK	0.340646	1.36e-15	1.56e-14	520	520
DNM1P35	0.340642	1.36e-15	1.56e-14	520	519
PSMC3IP	0.340608	1.37e-15	1.57e-14	520	520
SMPDL3B	0.340603	1.37e-15	1.57e-14	520	520
RHOBTB2	0.340587	1.37e-15	1.58e-14	520	520
CFP	0.340572	1.38e-15	1.58e-14	520	520
HAS3	-0.340514	1.39e-15	1.6e-14	520	520
SSPO	0.340345	1.44e-15	1.65e-14	520	497
GPR132	0.340315	1.45e-15	1.66e-14	520	520
C21orf130	0.34027	1.46e-15	1.68e-14	520	379
C2orf49	-0.340255	1.47e-15	1.68e-14	520	520
IVL	-0.340203	1.48e-15	1.7e-14	520	519
GRAMD1A	0.340139	1.5e-15	1.72e-14	520	520
TYMS	0.340114	1.51e-15	1.73e-14	520	520
NSUN5P2	0.340057	1.53e-15	1.75e-14	520	520
B3GNT5	-0.34005	1.53e-15	1.75e-14	520	520
LOC643677	0.339998	1.55e-15	1.77e-14	520	471
PRF1	0.339972	1.55e-15	1.77e-14	520	520
BTN1A1	0.339928	1.57e-15	1.79e-14	520	329
CAMSAP1L1	-0.339894	1.58e-15	1.8e-14	520	520
ARGLU1	0.339794	1.61e-15	1.84e-14	520	520
CDK2	0.339725	1.63e-15	1.86e-14	520	520
RRN3P3	0.339622	1.67e-15	1.9e-14	520	520
FAM161A	0.339524	1.7e-15	1.94e-14	520	519
NDEL1	-0.339431	1.73e-15	1.97e-14	520	520
CD180	0.339176	1.82e-15	2.07e-14	520	520
NRG1	-0.339035	1.88e-15	2.13e-14	520	520
PSMD12	-0.33901	1.89e-15	2.14e-14	520	520
C21orf45	0.338972	1.9e-15	2.16e-14	520	520
B3GALT2	0.338927	1.92e-15	2.18e-14	520	488
ANKLE1	0.338875	1.94e-15	2.2e-14	520	518
IKZF3	0.338779	1.98e-15	2.24e-14	520	502
TREX1	0.338634	2.03e-15	2.3e-14	520	520
RNF32	0.338608	2.05e-15	2.31e-14	520	520
ATF7IP2	0.338605	2.05e-15	2.31e-14	520	520
IL31RA	-0.338567	2.06e-15	2.33e-14	520	517
CAPS	0.338558	2.07e-15	2.33e-14	520	520
CLNK	0.338474	2.1e-15	2.37e-14	520	408
VPS26A	-0.338427	2.12e-15	2.39e-14	520	520
RAMP2	0.338396	2.13e-15	2.41e-14	520	520
ATP2C2	-0.338393	2.14e-15	2.41e-14	520	520
NCRNA00173	0.338338	2.16e-15	2.43e-14	520	496
LDHC	0.338336	2.16e-15	2.43e-14	520	405
IGFALS	0.338244	2.2e-15	2.48e-14	520	450
ARHGDIB	0.338228	2.21e-15	2.48e-14	520	520
EPT1	-0.338161	2.24e-15	2.51e-14	520	520
CDT1	0.338154	2.24e-15	2.52e-14	520	520
ASB9	0.338008	2.31e-15	2.59e-14	520	519
DPY19L2P4	0.337946	2.34e-15	2.62e-14	520	243
LOC100130093	0.337927	2.34e-15	2.63e-14	520	520
THSD1	-0.337897	2.36e-15	2.64e-14	520	520
ADAMTS10	0.337868	2.37e-15	2.66e-14	520	520
CPNE5	0.337847	2.38e-15	2.67e-14	520	520
ZNF396	0.337846	2.38e-15	2.67e-14	520	516
HGC6.3	0.337819	2.4e-15	2.68e-14	520	223
RALGPS1	0.337752	2.43e-15	2.71e-14	520	520
KIAA1967	0.33775	2.43e-15	2.71e-14	520	520
TNFRSF11A	0.337721	2.44e-15	2.73e-14	520	520
DFNB31	0.337716	2.45e-15	2.73e-14	520	520
SLC26A1	0.33771	2.45e-15	2.73e-14	520	515
SLC25A39	-0.337698	2.45e-15	2.74e-14	520	520
GABBR2	0.337676	2.47e-15	2.75e-14	520	455
CDK11B	0.337676	2.47e-15	2.75e-14	520	520
TMEM87B	-0.33767	2.47e-15	2.75e-14	520	520
KLRA1	0.337598	2.5e-15	2.79e-14	520	515
CCDC28A	0.337591	2.51e-15	2.79e-14	520	520
MSRA	0.337444	2.58e-15	2.87e-14	520	520
TTTY10	0.33742	2.6e-15	2.88e-14	520	125
C11orf66	0.337359	2.63e-15	2.92e-14	520	518
S100A2	-0.337287	2.67e-15	2.96e-14	520	520
ELAVL1	0.33728	2.67e-15	2.96e-14	520	520
LAPTM5	0.337243	2.69e-15	2.98e-14	520	520
SRGAP2	0.337238	2.69e-15	2.98e-14	520	520
TGM1	-0.337231	2.7e-15	2.98e-14	520	520
SART3	0.337101	2.77e-15	3.06e-14	520	520
HSPA12A	-0.337097	2.77e-15	3.06e-14	520	520
RNF148	0.337088	2.77e-15	3.06e-14	520	372
MFI2	0.336948	2.85e-15	3.15e-14	520	520
COL23A1	0.336827	2.92e-15	3.22e-14	520	520
CCL19	0.336826	2.92e-15	3.22e-14	520	520
GNAI1	-0.336825	2.92e-15	3.22e-14	520	520
IL22RA1	-0.336787	2.95e-15	3.25e-14	520	520
MAP3K12	0.336699	3e-15	3.3e-14	520	520
PHF10	0.336467	3.14e-15	3.46e-14	520	520
LPXN	0.336437	3.16e-15	3.47e-14	520	520
POPDC2	0.33642	3.17e-15	3.48e-14	520	520
SQRDL	-0.336415	3.17e-15	3.49e-14	520	520
TLR7	0.33636	3.21e-15	3.52e-14	520	517
STYX	-0.336341	3.22e-15	3.53e-14	520	520
MECOM	0.336337	3.22e-15	3.54e-14	520	520
AKAP8	0.336329	3.23e-15	3.54e-14	520	520
C12orf34	0.336295	3.25e-15	3.56e-14	520	520
OCM	0.336274	3.26e-15	3.57e-14	520	267
GHRLOS	0.336208	3.31e-15	3.62e-14	520	517
GARS	-0.336119	3.36e-15	3.68e-14	520	520
LEO1	-0.336056	3.41e-15	3.73e-14	520	520
C13orf1	-0.336038	3.42e-15	3.74e-14	520	520
SLC25A29	0.336029	3.43e-15	3.74e-14	520	520
OTUB2	-0.336019	3.43e-15	3.75e-14	520	520
CXorf21	0.33594	3.49e-15	3.81e-14	520	517
KLRD1	0.335918	3.5e-15	3.82e-14	520	515
ADAMTS13	0.335917	3.5e-15	3.82e-14	520	519
ZNF189	0.335905	3.51e-15	3.82e-14	520	520
FYN	0.335904	3.51e-15	3.82e-14	520	520
NECAB1	0.335852	3.55e-15	3.86e-14	520	517
ZNF397	0.335848	3.55e-15	3.86e-14	520	520
ZBED3	0.335846	3.55e-15	3.86e-14	520	509
ARL2BP	-0.335833	3.56e-15	3.87e-14	520	520
TTPAL	-0.335827	3.57e-15	3.87e-14	520	520
COL11A2	0.33578	3.6e-15	3.91e-14	520	520
FAM95B1	0.33576	3.61e-15	3.92e-14	520	508
C6orf134	0.335748	3.62e-15	3.93e-14	520	520
POC5	0.335745	3.63e-15	3.93e-14	520	520
ZNF280B	0.335724	3.64e-15	3.94e-14	520	506
EHMT2	0.33567	3.68e-15	3.98e-14	520	520
DEAF1	0.335582	3.74e-15	4.05e-14	520	520
HAVCR2	0.335555	3.76e-15	4.07e-14	520	520
LAT2	0.335533	3.78e-15	4.09e-14	520	520
LOC284100	0.335478	3.82e-15	4.13e-14	520	448
TMEM163	0.335444	3.85e-15	4.15e-14	520	517
UOX	0.335443	3.85e-15	4.15e-14	520	156
ZRSR2	0.335442	3.85e-15	4.15e-14	520	520
LOC100170939	0.335417	3.87e-15	4.17e-14	520	517
IL9R	0.33538	3.9e-15	4.2e-14	520	509
TCTN2	0.33535	3.92e-15	4.22e-14	520	520
DYNLL1	-0.335343	3.93e-15	4.23e-14	520	520
PRIM1	0.335323	3.94e-15	4.24e-14	520	520
TMEM176B	0.335276	3.98e-15	4.28e-14	520	520
IGFBPL1	0.335276	3.98e-15	4.28e-14	520	368
LIPE	0.335273	3.98e-15	4.28e-14	520	520
CDHR3	0.335179	4.06e-15	4.35e-14	520	512
BANK1	0.335129	4.1e-15	4.39e-14	520	518
PRRG3	0.335072	4.14e-15	4.44e-14	520	331
ANGEL2	0.33504	4.17e-15	4.47e-14	520	520
ACBD4	0.335036	4.17e-15	4.47e-14	520	520
AAAS	0.334949	4.25e-15	4.54e-14	520	520
SEPT6	0.334891	4.29e-15	4.59e-14	520	520
C5orf20	0.334878	4.31e-15	4.6e-14	520	512
LOC374443	0.334871	4.31e-15	4.61e-14	520	520
RUNDC3A	-0.33478	4.39e-15	4.69e-14	520	520
FAM53A	0.334774	4.4e-15	4.69e-14	520	520
NCRNA00028	0.334744	4.42e-15	4.72e-14	520	100
LRRC59	-0.334701	4.46e-15	4.76e-14	520	520
EZH2	0.334698	4.46e-15	4.76e-14	520	520
PAPSS2	0.334643	4.51e-15	4.81e-14	520	520
RNF39	-0.334638	4.52e-15	4.81e-14	520	520
DYRK1A	0.334611	4.54e-15	4.83e-14	520	520
KCNH4	0.33436	4.77e-15	5.07e-14	520	468
RNF157	0.334305	4.82e-15	5.13e-14	520	519
REXO2	-0.334185	4.94e-15	5.25e-14	520	520
CYP2D6	0.334065	5.06e-15	5.37e-14	520	517
NT5M	0.334053	5.07e-15	5.38e-14	520	519
SPRR1A	-0.334005	5.12e-15	5.43e-14	520	520
C17orf46	0.333977	5.15e-15	5.46e-14	520	439
CEP78	0.333862	5.27e-15	5.58e-14	520	520
ST6GAL1	0.333825	5.3e-15	5.62e-14	520	520
LIFR	0.333815	5.31e-15	5.63e-14	520	520
ZADH2	0.333782	5.35e-15	5.66e-14	520	520
SRGAP3	0.33364	5.5e-15	5.82e-14	520	520
LOC144486	0.333609	5.54e-15	5.85e-14	520	514
SLC16A8	0.333575	5.57e-15	5.89e-14	520	510
ALPK1	0.333571	5.58e-15	5.89e-14	520	520
ZNF75D	0.333544	5.61e-15	5.91e-14	520	520
OTP	0.333542	5.61e-15	5.91e-14	520	239
LUC7L	0.333527	5.63e-15	5.93e-14	520	520
UCHL3	-0.333496	5.66e-15	5.96e-14	520	520
PCDH8	0.333485	5.67e-15	5.97e-14	520	280
EIF3J	-0.33348	5.68e-15	5.98e-14	520	520
LOC100272228	0.333464	5.7e-15	5.99e-14	520	519
ZNF259	-0.333414	5.75e-15	6.05e-14	520	520
AGBL3	0.333379	5.79e-15	6.09e-14	520	495
CD79A	0.333335	5.84e-15	6.14e-14	520	519
MED25	0.333298	5.89e-15	6.18e-14	520	520
CCDC93	0.333231	5.96e-15	6.26e-14	520	520
ICOS	0.333209	5.99e-15	6.28e-14	520	520
MDFI	-0.333202	6e-15	6.29e-14	520	520
IQCG	0.333167	6.04e-15	6.33e-14	520	520
KIAA0195	0.333153	6.06e-15	6.34e-14	520	520
MTERFD3	0.333138	6.07e-15	6.36e-14	520	520
NLRX1	-0.333118	6.1e-15	6.38e-14	520	520
CCDC78	0.332975	6.27e-15	6.56e-14	520	517
CST7	0.332968	6.28e-15	6.56e-14	520	520
LAIR1	0.332962	6.29e-15	6.57e-14	520	520
AKR1C2	-0.332911	6.35e-15	6.63e-14	520	520
CSF2RA	0.332886	6.38e-15	6.66e-14	520	520
PCDHGC3	-0.332793	6.5e-15	6.78e-14	520	520
SLC44A5	-0.332741	6.57e-15	6.84e-14	520	515
LY6G6C	-0.332704	6.61e-15	6.89e-14	520	518
HLA-DPA1	0.332682	6.64e-15	6.92e-14	520	520
KCTD7	0.332534	6.84e-15	7.12e-14	520	520
GLTSCR1	0.332521	6.86e-15	7.13e-14	520	520
EIF3I	-0.332499	6.89e-15	7.16e-14	520	520
AP3M2	0.332441	6.97e-15	7.24e-14	520	520
CYTH1	0.332376	7.06e-15	7.33e-14	520	520
LCE3D	-0.332357	7.08e-15	7.35e-14	520	515
SUGT1L1	0.332337	7.11e-15	7.37e-14	520	519
AMMECR1	-0.332328	7.12e-15	7.38e-14	520	520
CA2	-0.332273	7.2e-15	7.46e-14	520	520
BLK	0.332105	7.44e-15	7.71e-14	520	488
GLS2	0.332063	7.5e-15	7.77e-14	520	520
APBB3	0.332061	7.51e-15	7.77e-14	520	520
ASXL1	0.331995	7.6e-15	7.86e-14	520	520
HLCS	0.331974	7.64e-15	7.89e-14	520	520
PHKA2	0.331936	7.69e-15	7.95e-14	520	520
HNRNPH1	0.33191	7.73e-15	7.98e-14	520	520
BDKRB2	-0.331883	7.77e-15	8.02e-14	520	520
PSPN	0.331776	7.94e-15	8.19e-14	520	362
CDC42BPB	-0.331774	7.94e-15	8.19e-14	520	520
KCTD11	-0.331736	8e-15	8.24e-14	520	520
EVI2A	0.331657	8.13e-15	8.37e-14	520	520
C2CD4B	0.331338	8.65e-15	8.9e-14	520	518
LIPN	-0.331163	8.95e-15	9.21e-14	520	409
C17orf67	0.331113	9.04e-15	9.29e-14	520	520
C20orf12	0.331102	9.06e-15	9.31e-14	520	520
CHMP1A	-0.331089	9.08e-15	9.33e-14	520	520
DKKL1	0.331045	9.16e-15	9.4e-14	520	434
LCN12	0.331002	9.24e-15	9.48e-14	520	420
ZNF691	0.330948	9.33e-15	9.57e-14	520	520
LOC154822	0.33094	9.35e-15	9.58e-14	520	357
YKT6	-0.330922	9.38e-15	9.61e-14	520	520
HOXB13	0.330902	9.42e-15	9.65e-14	520	407
TCEANC	0.330883	9.45e-15	9.68e-14	520	520
LEAP2	0.330816	9.58e-15	9.8e-14	520	485
AKAP7	0.330798	9.61e-15	9.83e-14	520	520
RNASE7	-0.33077	9.66e-15	9.88e-14	520	519
SLC35E2	0.330766	9.67e-15	9.88e-14	520	520
C6orf41	0.330755	9.69e-15	9.9e-14	520	511
EME1	0.330709	9.78e-15	9.98e-14	520	520
LOC151174	0.330582	1e-14	1.02e-13	520	473
GADD45G	0.330569	1.01e-14	1.02e-13	520	520
USP1	0.330565	1.01e-14	1.02e-13	520	520
SLURP1	-0.330555	1.01e-14	1.03e-13	520	508
S100A7	-0.330541	1.01e-14	1.03e-13	520	518
FAHD1	-0.330534	1.01e-14	1.03e-13	520	520
SULT2B1	-0.330464	1.03e-14	1.04e-13	520	520
CCR2	0.330444	1.03e-14	1.05e-13	520	518
LOC100130872	0.330431	1.03e-14	1.05e-13	520	520
DYRK1B	0.330422	1.03e-14	1.05e-13	520	520
KLK6	-0.330343	1.05e-14	1.07e-13	520	514
CAPZA2	-0.330285	1.06e-14	1.08e-13	520	520
FAM179A	0.330228	1.07e-14	1.09e-13	520	518
LRRFIP1	-0.330215	1.08e-14	1.09e-13	520	520
FEN1	0.330185	1.08e-14	1.1e-13	520	520
HBEGF	-0.330081	1.11e-14	1.12e-13	520	520
GPR1	-0.33007	1.11e-14	1.12e-13	520	518
TAPBP	0.330053	1.11e-14	1.12e-13	520	520
DTNBP1	0.330028	1.12e-14	1.13e-13	520	520
PAX1	0.330015	1.12e-14	1.13e-13	520	473
NDFIP2	-0.329982	1.13e-14	1.14e-13	520	520
CCDC125	0.329964	1.13e-14	1.14e-13	520	520
USH1G	-0.329932	1.14e-14	1.15e-13	520	517
LOC440944	0.329901	1.15e-14	1.15e-13	520	520
[truncated: 18,164 more rows]
