# Supplementary material for: TYK2 correlates with immune infiltration: A prognostic marker for head and neck squamous cell carcinoma
Source: Front Genet. 2022 Dec 1;13:1081519. doi: 10.3389/fgene.2022.1081519 (PMC9752815; doi:10.3389/fgene.2022.1081519)
Supplement: Supplementary file 10 [file DataSheet2.xlsx]

## Sheet: Sheet1
serial number	Primer name	sequence(5'to3')	number of bases	Total amount of synthesis（nmol）	Number of dispensing tubes	Purification method	5' modification	Remark
1	TYK2（human）siRNA-194	CCACAUUGCACAUAAAGUUTT	21	5nmol	2	HPLC		siRNA pairwise annealing
2		AACUUUAUGUGCAAUGUGGTT	21	5nmol	2	HPLC		siRNA pairwise annealing
3	TYK2（human）siRNA-1686	GGAGAAACCUCCAAUCUCATT	21	5nmol	2	HPLC		siRNA pairwise annealing
4		UGAGAUUGGAGGUUUCUCCTT	21	5nmol	2	HPLC		siRNA pairwise annealing
5	TYK2（human）siRNA-3242	GGAGUAUAAGUUCUACUAUTT	21	5nmol	2	HPLC		siRNA pairwise annealing
6		AUAGUAGAACUUAUACUCCTT	21	5nmol	2	HPLC		siRNA pairwise annealing
7	negative control	UUCUCCGAACGUGUCACGUTT	21	2.5nmol	1	HPLC		siRNA pairwise annealing
8		ACGUGACACGUUCGGAGAATT	21	2.5nmol	1	HPLC		siRNA pairwise annealing
9	FAM negative control	UUCUCCGAACGUGUCACGUTT	21	2.5nmol	1	HPLC	5'6-FAM	siRNA pairwise annealing
10		ACGUGACACGUUCGGAGAATT	21	2.5nmol	1	HPLC		siRNA pairwise annealing
11	Positive control (human GAPDH)	GUAUGACAACAGCCUCAAGTT	21	2.5nmol	1	HPLC		siRNA pairwise annealing
12		CUUGAGGCUGUUGUCAUACTT	21	2.5nmol	1	HPLC		siRNA pairwise annealing
